# Supplementary material for: Can digital literacy promote farmers’ cultivated land quality protection behaviors?
Source: PLoS One. 2025 Feb 27;20(2):e0319050. doi: 10.1371/journal.pone.0319050 (PMC11867329; doi:10.1371/journal.pone.0319050)
Supplement: S1 Text — (XLSX) [file pone.0319050.s001.xlsx]

## Sheet: sheet1
code	Farmers' cultivated land quality protection behaviors	Digital literacy	Sex	Age	Education	Health staus	Party member	Village cadre experience	Labor	Planting area	The proportion of agricultural income	Farmer cooperatives	Cultivated land protection cognition	Digital use ability
1	0	-1.14372	0	66	4	1	0	0	0	0	0	0	3	0
2	0	0.279151	1	56	2	1	0	0	3	1.09861	0	0	4	0
3	0	-0.17795	1	50	2	3	0	0	3	1.77495	0	0	3	0
4	4	-0.772309	1	70	1	4	0	0	8	1.25276	0.02	0	4	0
5	0	-0.342142	0	49	2	4	0	0	4	0.916291	0.05	0	4	0
6	1	-0.0736283	1	57	4	4	0	0	8	1.38629	0.05	1	4	0
7	0	-0.778629	1	74	3	5	0	0	3	0.587787	0	1	5	0
8	0	1.44144	0	53	3	5	1	1	3	0	0	0	4	0
9	0	-1.36609	1	64	2	5	0	0	5	1.50408	0	0	5	0
10	0	-0.45203	0	45	2	5	0	0	3	0	0	0	5	0
11	0	0.694649	1	60	4	5	1	1	3	0.336472	0	0	4	0
12	0	-1.69454	0	64	1	1	0	0	6	0.0953102	0	0	4	0
13	2	-0.455031	1	55	1	4	0	1	4	1.38629	0.02	0	3	0
14	0	0.813604	1	66	3	4	1	0	6	1.06471	0.08	0	4	0
15	0	0.551527	0	36	3	5	0	0	2	0.875469	0	0	2	0
16	0	0.644702	0	32	4	5	0	1	2	0	0	0	4	0
17	0	-0.084744	1	60	3	4	0	0	3	0.916291	0.1	0	4	0
18	0	0.506536	1	60	3	4	1	1	8	0.182322	0	0	5	0
19	0	-0.0877879	1	60	2	2	0	0	3	0.832909	0	0	5	0
20	0	-0.401785	1	69	3	3	1	0	5	0	0	0	4	0
21	0	0.568049	1	51	3	5	0	0	4	1.09861	0	0	4	0
22	0	0.718865	1	45	3	5	0	0	3	1.41099	0.1	0	2	0
23	0	-0.812045	1	66	3	4	1	0	0	0.530628	0	1	3	0
24	2	-0.283975	1	63	4	4	0	0	7	1.94591	0.02	1	4	0
25	0	-0.829838	1	50	2	4	0	0	4	2.07944	1	1	4	0
26	0	-1.14372	1	74	2	3	0	0	5	1.8718	0.1	0	3	0
27	3	-0.606135	1	62	3	4	0	0	7	2.94444	0.3	0	4	0
28	0	1.32722	1	38	3	4	0	0	3	1.91692	0.1	0	4	0
29	0	-1.58506	1	74	2	4	0	0	0	0.405465	0	0	1	0
30	0	-1.38066	1	57	2	4	0	0	4	1.38629	0.1	0	4	0
31	0	-0.625552	1	62	4	4	0	0	2	0.182322	0	0	4	0
32	0	-1.00436	1	52	2	2	0	0	2	0	0	0	4	0
33	0	-0.292138	1	60	4	4	0	0	0	0.182322	0	0	4	0
34	0	-0.173183	1	61	3	4	0	0	3	1.38629	0	0	4	0
35	0	0.0613796	1	44	3	4	0	0	4	4.33073	0.8	0	4	1
36	0	0.140783	1	60	4	4	0	0	0	3.06805	1	1	2	0
37	0	0.284345	1	61	3	5	0	0	1	0.182322	0	0	4	0
38	0	-1.69454	1	63	3	1	1	0	4	2.3979	0	1	4	0
39	3	1.00637	1	49	3	4	0	0	3	4.39445	0.6	0	4	1
40	0	-0.951837	1	71	3	3	0	0	2	1.79176	0.3	0	5	0
41	1	0.0490084	1	63	3	5	1	1	1	3.16548	0.3	0	4	1
42	1	0.122792	1	54	3	5	1	1	4	4.35028	0.3	1	4	1
43	0	-0.361735	1	65	3	4	0	0	0	2.68102	1	0	4	1
44	0	-0.508109	1	69	2	4	0	0	4	1.09861	0.05	0	4	0
45	3	0.950104	1	52	2	4	0	0	1	3.06805	0.7	0	4	0
46	0	-0.559662	1	71	2	5	0	0	0	1.30833	1	0	3	0
47	0	-0.596345	1	75	2	5	1	0	0	0	1	1	4	0
48	1	0.171092	1	72	2	3	1	0	2	2.61007	0.9	0	4	0
49	2	0.469616	1	56	3	5	1	1	5	5.03044	0.9	1	4	1
50	2	-0.312686	1	57	2	3	0	0	4	3.93183	0.8	0	4	0
51	0	-1.69454	0	70	1	1	0	0	0	1.26695	0	0	4	0
52	0	-1.69454	1	64	2	4	0	0	2	2.59525	0.7	0	4	0
53	0	-1.43246	0	55	2	4	0	0	4	2.56495	1	0	3	0
54	1	-1.69454	1	65	1	4	0	0	0	1.60944	1	0	4	1
55	2	-1.0295	1	73	2	3	0	0	4	1.09861	0.6	0	4	0
56	1	0.404261	1	57	2	4	0	0	3	4.11087	0.6	0	4	1
57	0	-1.69454	1	72	1	3	0	0	0	1.62924	0	0	4	0
58	1	1.00141	1	53	5	4	1	0	1	1.43508	0	0	5	1
59	0	1.12183	1	43	3	5	0	1	2	1.16315	0.2	0	4	0
60	0	-1.69454	1	67	2	3	0	0	6	4.62497	0.9	0	4	0
61	0	-1.038	0	56	2	1	0	0	1	0.262364	1	0	4	0
62	0	-1.69454	1	78	2	2	0	0	0	0.0953102	0	0	3	0
63	0	1.66363	1	57	3	3	0	0	0	0.875469	1	0	4	0
64	0	-0.373712	1	64	4	4	0	0	5	1.66771	1	0	3	0
65	4	0.380544	1	63	4	3	0	1	6	1.4816	0.2	0	4	0
66	0	-0.23135	0	52	1	4	0	0	3	0	0	0	4	0
67	2	0.573189	0	58	3	4	0	0	4	2.81541	0.7	0	4	0
68	1	-1.69454	1	58	2	4	0	0	1	1.79176	1	0	5	0
69	0	-1.69454	1	70	1	3	1	0	0	1.79176	1	0	1	0
70	0	-1.69454	0	64	1	2	0	0	6	2.30259	0.8	0	4	0
71	0	-0.809545	1	60	3	4	1	1	2	2.6174	0.2	0	2	0
72	0	-1.69454	1	72	3	4	0	0	0	1.60944	0	0	2	0
73	0	-0.726825	1	68	3	3	0	0	0	1.1314	1	0	2	0
74	0	-1.14372	1	67	3	4	0	0	4	0	0.01	0	4	0
75	3	-1.14372	1	71	2	4	0	0	10	2.63906	0.1	0	4	0
76	1	-0.805797	1	73	2	3	0	1	8	2.19722	0.2	0	4	0
77	0	-1.47557	1	73	1	5	0	0	0	1.16315	1	0	4	0
78	0	0.0391012	1	60	1	3	0	0	2	1.98787	1	0	4	0
79	0	0.490012	1	42	4	5	0	0	5	1.94591	0	0	4	0
80	0	0.556777	1	54	4	5	1	1	3	2.30259	0	1	4	0
81	0	0.850727	1	54	4	5	1	1	2	2.0149	0.3	1	4	0
82	0	-1.38066	1	68	3	3	0	1	0	1.94591	1	0	4	0
83	1	1.44144	1	53	3	4	1	1	4	3.21888	0.5	0	3	1
84	3	0.329335	1	69	2	4	0	0	9	2.3979	0.3	0	4	1
85	4	1.37893	0	57	4	4	1	0	6	2.83321	0.3	1	4	1
86	3	0.644702	1	58	3	4	1	0	4	3.43399	0.6	0	4	1
87	0	0.810784	1	51	2	4	0	0	2	3.04452	0.15	0	2	1
88	0	-1.69454	1	70	1	4	0	0	1	0	0	0	4	0
89	1	-1.15786	1	72	2	5	0	0	3	2.3979	0.8	0	4	1
90	0	-0.0806894	1	59	2	5	0	0	4	2.60269	1	0	3	0
91	0	1.1128	1	50	5	5	0	0	4	0	0	0	4	0
92	0	0.496673	0	56	3	5	1	1	2	0	0	0	4	0
93	2	1.12766	1	56	4	5	0	1	3	2.80336	0.099	1	1	1
94	1	1.59465	1	44	5	5	1	1	2	1.09861	0.05	0	5	0
95	0	0.874873	1	20	5	5	0	1	2	0	0	0	4	0
96	0	0.00683837	1	47	3	4	1	0	2	0	0	0	4	0
97	0	0.884366	1	27	3	4	0	0	4	0	0	0	4	0
98	2	0.56544	1	49	4	4	0	0	5	1.91692	0.05	0	4	0
99	3	1.32943	1	46	4	5	0	0	4	1.79176	0.05	0	5	0
100	2	-1.69454	1	69	3	4	0	1	0	1.94591	0.7792	0	4	0
101	0	1.1128	1	48	3	4	0	1	0	0	0	0	4	0
102	0	1.09921	1	42	5	5	1	1	4	0	0.03	0	4	0
103	0	-1.47235	1	74	2	4	0	0	2	0	0.024	0	4	0
104	0	-1.15847	1	72	2	4	0	0	1	0.916291	0	0	4	0
105	2	0.813604	1	64	3	4	1	1	1	1.16315	0.2	0	4	0
106	0	-1.69454	1	69	2	4	1	1	3	2.30259	0.1	0	4	1
107	0	-0.0864788	0	33	4	4	0	1	3	0	0	0	4	0
108	1	-1.69454	1	79	3	4	0	1	2	1.38629	0.3	1	5	0
109	3	0.984558	0	61	4	4	1	0	3	1.38629	0	0	5	0
110	0	1.04098	1	34	2	5	0	0	3	0	0	0	5	0
111	1	0.476587	1	51	2	4	0	1	3	3.63759	1	0	2	1
112	0		1	72	3	4	0	1	0	0	0	0	4	0
113	0	-0.58169	1	43	3	4	0	1	2	6.66057	0.95	0	4	0
114	0	1.26471	0	33	3	5	0	0	4	0	0	0	4	1
115	0	-0.467856	1	70	3	4	1	0	0	0	0	0	4	0
116	1	-0.195627	1	55	2	4	1	0	1	1.60944	0.02	0	4	0
117	0	-0.286796	1	51	4	4	0	0	4	0	0	1	5	0
118	0	0.604645	1	33	3	4	1	1	4	0	0	1	5	0
119	0	1.66363	1	59	3	5	1	0	4	1.38629	0.2	0	5	0
120	0	0.475661	1	66	4	5	0	1	3	0	0	0	5	0
121	0	0.128337	1	50	4	4	0	1	4	0	0	0	4	0
122	1	0.992317	1	63	2	4	1	1	4	0.641854	0	0	5	0
123	0	1.36772	1	50	5	5	1	1	5	0	0	1	3	0
124	0	-0.592897	1	72	3	3	1	0	0	0	0.03	0	3	0
125	0	0.774478	1	53	3	4	1	1	2		0	0	4	0
126	0	-0.829838	1	36	3	4	0	0	2		0	0	2	0
127	0	0.0201841	1	58	3	5	1	1	4	1.39377	0	0	3	0
128	0	0.492139	0	32	4	5	1	1	2	0	0	0	3	0
129	0	-0.293697	1	60	3	2	1	1	4	1.79176	0	0	3	0
130	0	1.1128	1	67	4	4	1	1	2	1.50408	0	0	4	0
131	0	-0.293697	1	54	3	2	1	1	2	1.94591	0.08	0	4	0
132	1	0.126912	1	51	3	5	1	0	5	3.70377	0.1	0	4	0
133	1	-0.80882	1	53	3	3	1	0	4	0.182322	0	0	3	0
134	0	1.27373	0	50	5	5	1	1	3	0.262364	0	1	3	0
135	0	1.00761	1	60	4	5	1	1	2	7.00397	0.2	0	1	0
136	0	-0.378486	1	73	4	3	1	0	1	0.693147	0.25	0	3	0
137	0	0.0189402	0	52	2	3	0	1	1		0	0	1	0
138	0	1.43519	0	45	4	4	0	0	5		0	0	4	0
139	0	0.59419	1	54	3	5	1	1	4	1.66771	0	0	2	0
140	0	-0.343451	0	55	2	4	0	0	2	2.19722	0.13	0	2	1
141	0	0.726644	0	31	4	5	0	1	4	0	0	0	4	0
142	0	0.046188	1	67	3	4	0	0	4	2.4681	0.3	1	3	0
143	1	-1.36309	1	61	3	2	1	0	6	3.43721	0.7	1	4	0
144	0	0.30182	1	59	4	4	1	0	4	1.06471	0.1	0	4	0
145	0	0.0201841	1	55	4	3	0	0	4	1.30833	0	0	3	0
146	0	-1.38066	0	54	2	4	0	1	3		0	0	4	0
147	0	0.55813	1	34	5	5	0	1	4		0	1	4	0
148	0	-1.27118	1	77	3	4	1	0	2	1.28093	0.1	0	1	0
149	0	-0.737426	1	60	3	5	1	0	5	1.60944	0	0	3	0
150	2	0.219962	1	57	5	5	0	1	3	0.0953102	0	0	4	0
151	1	0.48204	0	48	3	5	0	0	3	0.0953102	0	0	4	0
152	0	0.667124	1	50	4	5	1	1	3		0.1	0	3	0
153	0	-0.0480823	1	49	4	4	1	1	4	3.78419	0.11	0	5	0
154	0	0.821877	0	43	5	5	1	1	4	0	0.1	0	4	0
155	1	0.833084	1	57	3	4	1	1	2	5.73979	1	0	4	1
156	0	0.472953	1	53	3	5	0	0	2	4.34381	0.95	1	4	0
157	0	-1.38066	1	77	3	4	0	1	9	0	0.006	0	5	0
158	0	0.56776	1	55	3	3	1	1	4	0	0	0	4	0
159	0	0.890613	0	18	4	5	0	0	4	0	0	0	3	0
160	0	1.00423	0	18	4	4	0	0	4	0	0	0	2	0
161	0	0.1839	1	51	3	5	0	0	2		0	1	3	1
162	2	0.0656363	1	45	3	5	1	0	4	2.64617	0.2	1	5	1
163	0	-1.39534	1	37	5	5	1	1	3	0	0	0	4	0
164	0	0.282262	0	46	5	5	0	1	4	0	0	0	5	0
165	0	0.669954	1	52	3	5	1	1	4	0	0	0	5	0
166	0	-0.324006	1	49	4	4	1	1	5	0	0.45	0	3	1
167	0	0.00706188	1	57	3	5	1	1	4	2.04122	0.03	1	4	0
168	1	1.60112	0	27	5	5	1	0	4	0.693147	0	1	5	0
169	0	1.213	1	42	5	5	1	1	6	0	0	0	5	1
170	0	0.660642	1	53	4	5	1	0	4	1.60944	0.1	0	5	0
171	0	0.74449	1	47	4	5	1	0	3	0	0.8	0	4	0
172	0	1.03778	1	33	5	3	1	1	4	0	0	0	1	0
173	0	0.532372	1	54	2	5	0	1	3	1.79176	0.65	0	4	0
174	0	0.368571	1	68	3	3	1	0	2	0	0.1	1	3	1
175	0	-0.0849462	1	48	3	4	0	1	4	0	0	0	4	0
176	0	-0.591635	1	42	3	5	0	0	2	0	0	0	5	0
177	0	-0.592897	1	70	2	2	0	1	0	1.79176	0	0	4	0
178	0	0.703124	1	56	3	3	1	1	2		0	0	4	0
179	0	-0.073395	1	73	3	4	1	0	2	1.09861	0.05	0	5	0
180	0	-0.908203	1	74	2	4	0	1	4	2.07944	0	0	5	0
181	0	-0.381268	1	37	3	4	0	0	2	3.3322	0	0	5	0
182	1	-0.912237	0	62	2	4	0	0	8	1.02962	1	0	4	0
183	1	-0.130551	1	65	3	4	0	0	2	1.50408	0.2	0	5	0
184	0	-1.14372	0	81	1	5	0	0	0	0	0	0	4	0
185	0	-0.915281	0	67	1	4	0	0	0	0	0	0	2	0
186	0	-0.921528	0	67	1	4	0	0	7		0	0	5	0
187	0	-0.266415	0	66	2	2	0	0	1		0.01	0	5	0
188	5	1.92975	1	49	3	5	0	0	5	4.61512	0.5	0	4	1
189	1	-1.15786	0	56	2	4	0	0	4	2.07944	0.05	0	5	0
190	0	-1.69454	1	77	2	4	0	0	5	1.4816	0	0	4	0
191	0	-1.69454	0	72	1	5	0	0	3	0	0	0	5	0
192	0	-0.942546	1	62	3	4	0	0	4	2.3979	0.5	0	4	0
193	0	-0.839714	1	59	3	3	0	0	5	2.56495	1	0	4	0
194	0	-0.348899	1	67	3	3	0	0	1	2.19722	1	0	4	0
195	0	-0.881642	1	77	3	4	0	0	4	2.44235	1	0	5	0
196	0	0.654395	1	71	3	4	1	0	1		0.1	0	5	0
197	2	0.161312	1	65	3	3	0	1	0	2.63906	0.8	0	4	0
198	1	-0.407486	1	53	2	3	0	0	2	2.56495	0.2	0	5	0
199	0	-1.38066	1	73	2	5	0	1	4	2.70805	0.3	0	5	0
200	1	1.59485	0	44	3	3	0	0	5	2.94444	0.24	0	3	0
201	0	-0.724643	1	68	2	1	0	0	3	1.94591	0.06	0	4	0
202	0	-0.617566	1	67	3	3	0	1	1	0	0.12	0	5	0
203	0	0.501409	1	47	4	4	1	1	2	0	0	0	3	0
204	1	-0.713991	1	64	2	5	1	1	5	4.94876	0.417	0	4	0
205	0	-1.69454	1	69	3	5	0	1	2	0	0.027	1	4	0
206	0	-0.929914	1	78	3	4	1	0	6	0	0	0	5	0
207	0	0.562185	1	48	3	4	1	0	2	0	0	0	5	0
208	0	0.429528	1	61	3	4	0	1	0	0	0.05	0	4	1
209	0	-0.169958	1	56	3	4	1	1	6	3.71357	0.4	1	4	1
210	0	0.599713	1	65	4	3	0	0	1	0.955511	0	0	5	0
211	0	-1.69454	1	71	2	4	0	0	3	0	0	0	4	0
212	0	0.850727	1	56	2	4	1	0	2	0	0.1	0	4	0
213	0	-0.408795	1	71	3	4	1	0	1	0	0	0	3	0
214	0	0.622288	1	57	3	5	0	0	4	0	0.053	0	4	0
215	0	-0.177312	1	62	2	2	0	0	2	0	0.034	1	4	0
216	0	-1.25016	0	66	2	1	0	0	1	0	0	0	4	0
217	0	-0.194564	1	64	2	4	0	0	1	0	0	0	5	0
218	0	-0.487064	1	75	3	4	1	0	2	0	0	0	4	0
219	0	0.60869	1	47	4	4	0	1	2	0	0	0	4	0
220	0	-0.688889	1	55	2	5	0	0	4	0	0	0	5	0
221	0	-0.731785	1	53	3	5	0	0	4	0	0	0	5	0
222	0	-0.395374	1	61	3	4	0	1	2	0	0	0	4	0
223	0	-1.2424	1	69	2	4	0	0	0	0	0	0	5	0
224	0	1.1128	1	49	4	2	1	1	2	0	0.008	1	2	0
225	0	-0.501207	1	46	3	5	0	0	4	1.79176	0.05	1	4	0
226	0	1.15049	1	55	4	4	1	1	3	0	0	0	4	0
227	0	-0.818515	1	62	2	4	0	0	2	0.916291	0	0	4	0
228	0	-0.836309	1	67	2	3	0	0	4	0.262364	0	0	4	0
229	0	-0.957403	1	55	2	4	0	0	2	0	0	0	4	0
230	0	-1.26926	1	59	3	4	0	0	4	0	0	0	5	0
231	0	-0.624583	1	55	2	3	0	0	3	0	0	0	5	0
232	1	-1.69454	0	73	1	4	0	0	0	2.3979	1	0	4	0
233	0	-1.69454	0	87	1	3	0	0	0	0.916291	0	0	4	0
234	0		0	70	1	4	0	0	4	2.30259	0	0	4	0
235	1	-1.14372	1	70	3	3	0	0	1	2.10413	0.5	0	4	0
236	0	-0.561694	0	70	1	3	0	0	11	2.30259	1	0	4	0
237	1	-0.121866	0	42	2	2	0	0	4	3.21888	1	0	4	0
238	0	0.877406	1	38	3	4	0	0	3	2.94444	1	0	5	0
239	0	-1.69454	1	84	3	2	0	0	0	0	0	0	3	0
240	0	-0.804084	0	62	2	5	0	0	0		0	0	4	0
241	0	-1.69454	0	73	1	3	0	0	1		0	0	4	0
242	0	-1.69454	0	55	2	3	0	0	4	3.09104	0.11	0	4	0
243	2	-1.69454	1	75	3	3	1	1	0	1.38629	1	0	4	0
244	0	-1.35188	1	74	3	2	1	0	0	0	0	0	4	0
245	0	-1.47235	1	69	4	3	1	0	0	2.99573	0.9	0	4	0
246	0	-1.69454	1	78	3	4	0	0	0	2.77259	0.9	0	4	0
247	0	-1.69454	0	66	2	2	0	0	0	0	0	0	4	0
248	0	-0.0785878	1	55	2	4	0	1	2	1.94591	0.1	0	4	0
249	0	0.0496148	1	53	3	4	1	1	4	2.30259	0.05	1	4	0
250	0	-0.0218977	1	50	3	4	0	0	2	1.94591	0.3	0	4	0
251	0	-0.243294	1	50	3	5	0	0	4	0	0	0	5	0
252	1	0.213583	1	60	3	5	0	1	1	2.70805	0.4	0	5	0
253	0	0.374674	1	53	4	5	0	0	2		0	0	5	0
254	3	0.446904	1	42	3	3	0	0	1	2.56495	0.2	0	5	0
255	2	1.81553	1	32	5	5	1	1	3	1.09861	0.05	1	5	0
256	1	1.37185	0	36	4	5	0	1	2	1.335	0.05	0	3	0
257	4	-0.499472	0	46	3	4	0	0	2	2.30259	0.3	0	5	0
258	2	1.17593	1	27	5	5	1	1	4	2.63906	0.2	0	4	0
259	0	-0.30502	0	50	4	4	0	0	3		0	0	5	0
260	0	-0.427585	1	70	2	3	0	0	3	1.38629	0.5	0	3	0
261	1	0.125314	1	48	3	5	0	0	2	2.02815	0.8	0	5	0
262	1	1.55092	1	70	4	2	1	1	4	2.3979	0.05	0	2	0
263	2	0.29303	1	50	2	4	0	0	2	2.3979	0.2	0	4	0
264	0	1.37893	1	53	5	5	1	1	4	0.530628	0	1	4	0
265	1	1.17223	0	34	4	5	0	1	4	2.83321	0.1	0	4	0
266	2	0.0501729	0	38	3	3	0	1	2	1.75786	1	0	2	0
267	2	0.942971	1	58	3	4	1	1	4	4.02535	0.2	1	4	0
268	2	0.941056	0	28	5	4	1	1	3	2.10413	0.5	0	3	1
269	0	0.899637	1	49	4	5	1	1	3		0	0	5	0
270	0	1.14361	0	35	4	4	0	1	4	1.19392	0.1	0	4	0
271	1	-1.58032	0	63	2	4	0	0	6	1.79176	0.2	0	3	0
272	1	0.458702	1	75	3	4	0	0	0	1.94591	0.2	0	5	0
273	2	1.42441	1	43	4	5	0	0	1	0.693147	0.3	0	1	0
274	1	-0.215982	1	69	2	3	0	0	4	1.25276	0.03	0	4	0
275	2	1.40155	1	47	4	4	1	1	2	1.60944	0.05	0	5	0
276	0	0.514755	1	53	3	5	1	1	2	0	0.1	0	3	0
277	2	0.299905	1	65	2	4	0	0	2	2.02815	0.5	0	4	0
278	2	0.687365	0	26	5	4	0	1	4		0.2	0	3	0
279	0	0.32974	0	72	5	3	1	0	0		0	0	5	0
280	0	-1.08981	1	59	3	3	0	0	4	1.38629	0	0	3	0
281	1	1.3255	1	59	3	5	1	1	1	1.94591	1	0	4	0
282	1	0.118844	1	64	2	5	0	0	3	2.30259	0.2	0	5	0
283	1	-0.610036	1	49	2	4	0	0	0	1.8563	0.9	1	4	0
284	1	-0.102192	1	72	2	4	0	0	2	1.28093	0.1	0	5	0
285	0	0.739328	1	58	5	2	0	0	3	0	0.1	0	5	0
286	0	1.48972	1	31	5	4	1	1	4	1.62728	0	0	4	0
287	0	0.738019	1	40	3	5	1	1	3	1.60944	0.6	0	4	1
288	0	1.81553	1	32	5	4	1	1	5	0	0	1	3	1
289	2	1.06019	0	61	3	5	1	1	4	1.79176	0.1	1	5	1
290	0	1.27251	1	60	4	5	1	1	3	1.79176	0.2	0	5	0
291	0	0.822899	0	61	4	4	0	0	3	2.06686	0.2	1	5	1
292	1	1.48841	1	30	5	5	0	0	4	4.31749	0.18	1	5	0
293	1	0.833273	1	44	5	5	1	1	3	2.44235	0.3	0	5	0
294	1	1.10825	1	72	3	5	0	1	6	1.09861	0	0	4	0
295	2	0.237416	1	46	4	4	1	1	2	1.79176	0.8	0	3	0
296	0	1.0878	0	36	5	4	1	1	4		0.1	0	3	0
297	5	1.66363	0	51	3	5	1	1	4	3.46574	0.3	0	5	0
298	1	1.5177	0	49	3	4	0	0	5	1.60944	0.05	1	3	1
299	1	0.147143	1	50	4	3	0	0	3	0	0	0	4	0
300	1	0.6238	1	54	4	5	0	0	3	2.19722	0.6	1	5	0
301	0	0.774861	1	68	4	3	1	1	3	1.4816	0	0	4	0
302	2	1.59465	0	58	3	5	0	0	4	1.62924	0.2	0	4	1
303	1	0.681799	1	55	4	4	1	1	3	1.70475	0.15	0	4	0
304	0	-0.487101	1	62	2	4	0	0	3	1.58924	0.1	0	4	0
305	0	1.17311	1	47	4	4	1	1	2	3.04452	0.1	0	3	0
306	0	-0.696314	1	79	5	4	1	0	4		0	0	4	0
307	2	1.54941	0	38	3	5	0	0	4	2.63906	0.2	0	4	0
308	2	1.15674	1	58	3	3	0	0	3	1.94591	0.5	0	4	0
309	1	1.11685	1	45	4	4	0	0	2	2.48491	0.6	0	3	0
310	0	0.541687	1	54	4	4	0	0	3	1.25276	0.2	0	5	0
311	0	0.0137349	1	49	4	1	1	1	4	2.06686	0.1	1	4	0
312	0	0.360447	0	40	3	5	0	0	4	1.25276	0.4	0	5	0
313	0	-1.69454	1	73	2	2	1	1	0	2.30259	1	0	4	0
314	1	0.882833	1	49	5	4	1	1	3	2.14007	0.15	1	5	0
315	1	0.519276	1	50	2	5	0	0	3	0.916291	0	0	4	0
316	1	-0.365746	1	66	5	4	1	0	4	2.3979	0.05	0	5	0
317	3	1.92975	1	39	3	4	0	0	2	1.94591	0.35	0	4	1
318	2	0.432203	1	64	3	4	0	0	5	2.70805	0.5	0	5	0
319	0	1.70413	0	60	4	2	1	1	4	0	0	0	4	0
320	0	0.508498	1	36	4	2	0	1	4	2.07944	0.8	0	3	0
321	0	0.774861	1	56	4	4	1	0	6	2.59301	0.05	0	5	0
322	0	0.947921	1	50	3	4	1	0	3	1.6864	0.1	0	5	0
323	0	0.541687	0	53	2	4	1	0	4	1.52606	0.25	0	5	0
324	0	0.636315	0	52	5	4	1	1	3	0	0.1	0	5	0
325	0	0.940408	1	60	2	5	0	0	3	1.19392	0.07	0	4	0
326	0	1.92975	1	37	5	5	0	0	2	0	0	0	5	1
327	2	1.48841	1	62	4	5	1	0	3	3.21888	0.3	0	5	0
328	2	1.02802	1	69	3	2	0	0	4	3.46574	0.2	1	5	0
329	1	-0.957944	0	58	2	2	0	0	1	0.693147	0	0	3	0
330	1	0.427829	1	56	3	5	0	0	4	1.38629	0.4	0	4	1
331	0	1.28884	1	60	2	5	0	0	2	2.44235	0.15	0	5	0
332	1	0.494556	1	63	3	4	1	0	4	1.90211	0.8	1	4	0
333	0	1.09172	1	29	5	4	0	0	3	0.788457	0	0	4	0
334	0	0.0675134	0	52	4	5	1	1	3	0.587787	0	1	5	0
335	1	0.672775	1	65	3	4	0	0	3	1.50408	0.05	0	4	0
336	1	0.805085	1	53	3	3	0	0	4	2.19722	0.1	0	3	0
337	0	0.655798	1	61	4	2	1	0	4	1.25276	0.1	0	4	0
338	0	1.43821	0	50	3	5	1	1	3	0.916291	0	0	5	0
339	2	1.92975	0	24	5	5	0	1	2	1.94591	0	0	5	0
340	2	0.49336	1	65	2	3	1	0	3	0	0.1	1	4	0
341	0	-0.862493	1	71	3	3	1	0	0	2.44235	0.6	0	5	0
342	3	-0.862601	1	69	3	3	0	1	2	1.66771	0.6	0	4	0
343	0	0.987176	0	40	4	5	0	1	4	2.58022	0.4	0	3	0
344	0	-1.04921	1	63	4	3	0	0	3	0.693147	0.1	0	5	0
345	0	1.4367	0	51	3	3	0	0	2	1.79176	0.1	0	5	0
346	0	-0.607647	1	59	2	3	0	0	4	1.50408	1	0	5	0
347	0	0.793378	0	49	5	5	1	1	2	1.38629	0	0	4	0
348	0	-0.628953	0	51	2	4	0	0	3	0	0	0	4	0
349	2	0.739767	1	43	3	4	0	0	2	1.38629	0.8	0	4	0
350	0	1.25048	0	32	5	4	1	1	3	0	0	0	4	0
351	0	-0.157827	1	66	2	2	0	0	4	0	0	0	5	0
352	1	-1.58183	1	70	3	4	0	0	0	1.38629	0.5	0	4	0
353	1	1.06514	1	46	3	4	0	0	4	1.60944	0.8	0	4	0
354	0	-1.69454	0	80	2	4	0	0	0	0.262364	0.3	0	3	0
355	0	1.1128	1	61	4	4	1	0	2	2.07944	0.5	1	4	0
356	0	1.54941	1	54	4	4	1	0	2	1.09861	0.25	0	3	0
357	0	-1.58032	1	74	1	5	1	0	4	0	0.1	0	4	0
358	1	-1.43246	1	77	2	2	1	0	0	0.693147	0	0	4	0
359	1	0.718865	0	55	3	3	1	1	2	0.693147	0.1	0	4	0
360	0	0.264026	1	59	2	4	1	0	2	1.09861	0	0	5	0
361	0	-1.05203	0	52	2	4	0	0	2	1.09861	0.1	0	4	0
362	0	0.701146	0	47	2	3	0	0	3	1.38629	0.8	0	4	0
363	0	1.54941	1	34	5	2	1	1	1	1.60944	0.9	0	4	0
364	0	-1.4661	0	60	2	4	0	0	1	1.38629	1	0	3	0
365	1	-0.810533	1	63	2	3	0	0	2	2.5096	0.6	0	4	0
366	1	0.310322	1	56	2	4	0	0	3	1.79176	0.2	0	5	0
367	0	-1.4661	1	68	2	2	0	0	0	0	0	0	3	0
368	1	0.133003	0	63	2	4	0	0	3	1.38629	0.3	0	4	0
369	1	1.55414	1	54	3	3	0	0	4	1.38629	0.3	0	5	0
370	0	-0.623206	0	61	2	3	0	0	4	0.788457	0	0	4	0
371	1	1.28733	1	54	4	4	1	1	4	3.93183	0.1	0	4	0
372	1	-0.0646741	0	41	3	5	1	1	2	0.916291	0	1	5	0
373	1	-1.36591	1	74	2	1	0	0	0	1.94591	0.1	0	3	0
374	1	-1.69454	1	75	3	2	1	0	0	1.79176	0.8	0	4	0
375	1	0.832477	1	70	4	3	0	0	1	1.60944	0.8	0	4	0
376	1	1.02802	1	72	3	5	1	0	4	1.09861	0.1	0	4	0
377	1	-0.859126	1	49	2	5	0	1	4	2.83321	0.8	0	2	0
378	0	-1.35188	1	66	1	3	0	0	2	0.916291	0	1	2	0
379	1	-1.69454	1	70	1	2	0	0	0	1.38629	0	0	5	0
380	0	-1.15211	1	69	2	3	0	0	3	1.50408	0.2	0	4	0
381	1	-1.69454	1	73	2	5	0	0	4	1.43508	0.2	0	4	0
382	1	-1.35662	1	76	2	3	1	1	0	0.916291	0	0	5	0
383	0	-1.69454	1	71	4	3	0	0	0	1.60944	0.1	0	4	0
384	1	0.435775	1	54	2	3	0	0	1	1.38629	0.45	0	5	0
385	1	-1.69454	1	69	3	2	0	0	0	2.30259	0.1	0	5	0
386	1	-1.47235	1	56	2	3	0	0	4	2.30259	0	0	5	0
387	1	-1.31824	1	55	2	3	0	0	2	1.8718	1	0	3	0
388	0	-0.352667	1	57	3	2	0	0	5	0	0	0	3	0
389	0	-0.446382	1	64	3	2	1	0	0	0	0	0	4	0
390	0	-0.592313	1	57	3	3	1	0	0	0.916291	0.1	0	4	0
391	0	-1.4661	1	76	3	3	1	0	0	2.19722	0.8	0	4	0
392	1	-1.07216	0	51	2	3	0	0	2	1.50408	0.1	0	5	0
393	0	0.785418	0	48	3	5	0	0	5	0.405465	0.1	0	4	0
394	0	0.324836	0	47	3	3	0	0	2	0	0	0	5	0
395	0	-1.4661	1	63	2	2	0	0	1	0	0	0	4	0
396	0	0.456989	0	56	2	3	0	0	4	0	0	1	4	0
397	0	1.4367	1	35	3	5	0	0	3	0	0	0	3	0
398	0	-0.285285	0	60	3	3	0	0	3	1.30833	0	0	2	0
399	0	-1.69454	0	76	2	4	0	0	0	0.693147	0.6	0	4	0
400	0	-0.494238	0	60	2	4	0	0	3	0.693147	0	0	5	0
401	0	-1.00718	0	65	2	1	0	0	0	1.60944	0.1	0	4	0
402	1	-1.35188	1	80	2	4	1	1	1	0	0.01	0	5	0
403	1	0.121894	0	60	2	5	0	0	2	2.19722	0.1	0	4	1
404	0	-1.69454	1	70	2	5	0	1	6	1.60944	0.2	0	5	0
405	1	-1.69454	1	66	2	3	0	0	2	1.38629	0.2	0	5	0
406	1	-0.466887	1	51	3	2	0	0	4	0.693147	0.1	0	4	0
407	0	0.210561	1	65	3	2	0	0	4	0.693147	0.02	0	3	0
408	1	0.456787	0	39	3	4	0	0	2	1.16315	0.01	0	2	0
409	1	1.24897	0	38	4	3	0	1	2	1.22378	0.01	0	5	0
410	1	-1.58032	1	75	4	2	0	0	0	3.43399	0.15	0	5	0
411	0	1.06514	0	49	3	2	0	0	5	2.77259	0.1	0	5	0
412	0	-1.69454	1	69	2	3	0	0	1	1.25276	0.3	0	4	0
413	0	-0.475348	0	56	2	3	1	1	4	2.07944	0.3	0	2	0
414	1	0.329335	1	66	4	4	1	0	0	2.00148	0.1	0	4	0
415	0	-0.550117	1	58	4	5	0	0	3	1.50408	0.2	0	4	0
416	1	0.119546	1	50	3	4	1	1	3	1.64866	0.2	0	5	0
417	3	-0.321186	1	49	3	5	0	1	2	1.43508	0.2	0	4	0
418	0	-0.136117	1	74	5	5	1	0	0	1.54756	0.1	1	4	0
419	1	1.32722	1	48	3	5	0	0	2	1.60944	0	1	3	0
420	0	-1.02607	1	75	4	4	1	0	0	1.38629	0	1	4	0
421	1	-0.187258	1	62	4	4	1	0	5	1.50408	0.08	0	4	0
422	0	-1.69454	1	70	1	3	1	0	2	2.19722	0	0	5	0
423	0	-0.167573	1	61	4	5	0	0	2	1.94591	0	0	5	0
424	0	0.0140291	0	71	2	3	0	0	0	0.693147	0.1	0	5	0
425	1	-1.69454	1	73	2	3	0	0	0	1.70475	0.8	0	4	0
426	0	0.380921	1	49	5	4	1	1	4	0.993252	0.05	0	5	0
427	0	1.06514	1	54	5	4	1	1	4	1.09861	0.03	0	4	0
428	0	0.088394	0	57	2	1	0	1	3	1.43984	0.01	0	4	0
429	1	-0.333637	0	58	2	3	0	0	0	0.955511	0.05	0	4	0
430	0	-0.172577	1	59	3	4	1	1	0	1.60944	0	0	4	0
431	0	1.40155	0	46	5	5	1	1	3	0.693147	0.05	1	2	0
432	1	-0.511733	1	76	4	4	1	0	0	1.60944	0	0	4	0
433	0	-1.69454	1	74	2	1	0	0	3	1.1314	0.1	0	4	0
434	0	0.385274	1	61	3	3	1	0	3	2.07944	0.9	0	3	0
435	3	-0.150685	1	68	2	3	0	0	5	1.38629	0.9	0	4	0
436	1	-1.12969	1	72	2	3	1	0	2	1.94591	1	0	4	0
437	0	-0.0961742	1	55	2	5	0	0	1	2.19722	1	0	4	0
438	0	0.185575	1	63	2	4	1	0	1	2.63906	1	1	4	0
439	0	0.964946	1	58	4	3	1	1	3	1.58924	0.3	0	5	0
440	0	-0.929308	1	71	3	4	1	0	2	1.79176	0.12	1	5	0
441	0	1.55092	1	68	2	4	1	0	2	1.94591	0.005	0	5	0
442	1	-0.231457	1	60	2	3	1	0	2	1.60944		0	5	0
443	0	0.382454	1	63	3	5	0	0	1	1.50408		0	5	0
444	1	1.36772	0	40	3	5	1	0	5	1.8718	0.1	0	3	0
445	0	0.355532	1	57	4	3	1	0	6	2.56495	0.005	1	4	0
446	0	-0.237705	1	55	2	4	0	0	3	1.50408	1	0	4	0
447	2	0.495141	1	60	3	4	0	0	3	1.22378		1	4	0
448	0		1	59	2	3	0	0	2	1.94591	0.5	0	5	0
449	0	-0.030284	1	51	2	2	0	0	3	1.09861		1	5	0
450	1	0.533884	1	59	2	4	1	0	2	1.79176		0	4	0
451	1	-0.372015	1	50	2	3	0	1	7	2.63906	0.55	0	4	0
452	2	1.54941	1	60	3	4	0	0	4	2.60269	0.1	1	5	1
453	0	-1.04071	1	64	2	2	0	0	2	1.70475	1	0	4	0
454	1	1.10674	1	60	4	2	1	0	2	2.19722	0.6	1	5	0
455	2	1.43801	1	50	2	4	0	0	2	2.63906	0.8	1	5	0
456	1	1.47589	1	60	3	5	0	0	4	1.94591	0.1	1	5	0
457	3	1.81553	1	57	4	4	1	0	4	1.38629	0.1	1	4	0
458	1	1.66363	1	38	5	5	1	0	2	1.93152	1	1	4	1
459	0	1.213	1	54	2	4	1	0	2	1.60944		1	4	0
460	0	1.1018	1	54	3	3	0	0	1	1.22378	0.9	0	4	0
461	0	1.70413	1	71	5	2	1	0	0	1.16315	0.95	0	4	0
462	0	-0.16651	1	72	2	5	0	0	4	1.30833	0	0	5	0
463	0	-0.402249	1	43	2	4	0	0	2	1.84845	0.02	0	5	0
464	0	0.437307	1	59	2	4	0	0	1	2.56495	0.05	0	5	0
465	0	0.494178	1	47	3	3	0	0	1	2.02815		0	4	0
466	1	-1.47235	1	76	2	4	0	0	2	1.79176		0	5	0
467	1	0.998585	0	34	5	4	1	1	2	1.335	0.4	0	3	0
468	3	1.04897	1	43	5	4	1	1	4	1.79176	0.9	0	4	0
469	0	0.940832	1	60	4	5	1	0	4	1.79176	0	1	4	0
470	0	1.06214	1	42	5	5	1	1	4	1.4816	0.05	0	3	0
471	0	0.998585	1	52	4	4	1	0	0	1.94591	0.1	0	3	0
472	0	1.18258	1	60	4	3	1	0	5	1.79176	0.4	0	3	0
473	0	1.60112	1	61	3	2	1	0	2	1.94591	1	1	5	0
474	0	-0.693089	1	70	2	2	1	0	1	1.8718	0.35	0	3	0
475	0	0.993424	1	49	4	4	1	1	1	1.54756	0.1	0	5	0
476	3	0.213416	0	71	2	4	1	0	2	1.79176	0.1	1	5	0
477	1	1.27249	1	51	3	3	1	0	2	1.84055		0	5	0
478	1	0.651719	1	63	4	4	1	0	2	1.82455		0	5	0
479	0	0.674019	1	50	2	4	0	0	1	1.38629	0.95	0	5	0
480	0	1.04578	1	49	2	5	0	0	1	2.3979	1	0	5	0
481	0	-0.591386	1	63	2	2	0	0	2	1.60944	0.8	0	4	0
482	1	1.37893	1	48	4	5	1	1	3	1.79176	1	0	5	1
483	0	-1.4661	1	62	1	3	0	0	1	1.38629		0	5	0
484	1	0.785418	1	48	3	2	1	0	3	1.4816		0	5	0
485	1	-0.822868	1	73	3	3	0	0	0	1.09861		0	4	0
486	1	0.998585	1	52	4	2	1	0	3	2.30259		0	2	0
487	1	-1.14372	1	73	1	3	0	0	1	1.38629	0.5	0	5	0
488	3	1.26471	1	52	4	4	1	0	4	1.60944	0.1	0	4	0
489	2	1.37893	1	56	3	4	0	0	2	1.50408	0.1	0	4	1
490	1	0.441292	1	47	4	5	0	0	1	4.30407	0.1	1	4	0
491	1	0.486218	1	50	4	4	1	1	4	1.38629		1	5	0
492	1	1.12183	1	44	3	5	0	0	4	1.94591		1	5	0
493	1	1.1128	1	59	3	3	1	1	4	0.955511		0	4	0
494	0	1.59465	1	62	2	2	1	0	2	3.09104	0.9	0	4	0
495	0	0.572922	0	42	1	2	0	0	2	1.52606	0.5	0	2	0
496	0	0.300709	1	48	4	4	0	1	5	2.19722	0.4	1	4	0
497	0	-0.0839805	1	70	5	4	1	1	4	3.2581	1	0	1	0
498	1	-0.692483	1	72	2	3	1	0	2	1.94591	1	0	4	0
499	0	-0.13909	1	55	2	5	0	0	1	2.19722	1	0	4	0
500	1	1.54941	1	60	3	4	0	0	4	2.63906	0.1	1	5	1
501	0	-1.04071	1	64	2	2	0	1	2	1.70475	1	0	4	0
502	0	-0.251848	1	76	4	5	1	0	1	2.19722	0.5	0	5	0
503	0	0.620553	1	64	2	5	1	0	2	1.82455	0.8	1	4	0
504	1	1.06322	1	63	3	3	0	0	2	2.65324	0.2	0	4	0
505	1	0.348815	1	53	3	4	1	1	1	1.60944	0.9	0	4	0
506	0	1.1602	1	69	2	4	0	0	0	1.38629	0	0	5	0
507	1	1.09082	1	64	2	4	0	0	2	2.89037	0.6	1	4	0
508	1	0.699385	1	46	2	5	1	1	4	2.19722	0.4	0	4	0
509	1	-0.815089	1	37	5	4	1	1	2	2.83321		0	3	0
510	0	1.1128	1	64	3	3	1	0	2	1.94591		0	5	0
511	0	0.556979	1	37	4	5	0	1	2	2.56495	0.1	0	4	0
512	1	1.81704	1	51	2	3	0	0	4	2.3979	0.1	0	4	0
513	1	1.21582	1	53	2	1	0	0	4	2.30259	0	0	5	0
514	0	1.65003	1	62	2	4	0	0	4	2.30259	1	0	5	0
515	0	-0.0328809	1	55	2	5	0	0	2	2.25129	0.15	0	5	0
516	1	0.675934	1	47	5	4	1	1	5	2.25129	1e-05	1	1	1
517	1	-0.466698	1	60	2	5	1	1	6	2.56495	0.005	1	1	1
518	0	1.37893	1	30	5	5	0	0	4		0.3	1	4	1
519	0	0.812093	1	57	1	4	0	0	3	2.48491	0.0333	1	5	0
520	1	0.704837	1	41	5	4	1	1	4	1.62924	0.3	1	3	0
521	0	1.38795	1	43	3	4	0	0	2	5.35186	0.9	1	5	0
522	0	-0.116071	1	48	3	5	0	0	4		0	0	3	0
523	0	-1.69454	1	50	4	4	1	1	2	4.00733	0.6	0	4	0
524	0	0.262782	0	53	3	5	0	0	4	5.54908	0.7	1	3	0
525	0	0.730071	0	39	2	4	0	0	2		0	0	4	0
526	0	0.839722	1	68	4	4	1	0	0		0.3	0	4	0
527	0	1.2535	1	33	5	4	1	1	1		0.5	0	4	0
528	0	-1.15696	1	77	1	4	0	0	11	2.67415	0.3	0	4	0
529	0	0.0360884	1	68	3	4	1	0	3		0	0	5	0
530	0	1.55223	1	75	4	4	1	0	3	4.70953	0.2	1	5	1
531	1	0.0839353	1	55	2	5	0	0	3	2.0149	0.3	1	5	0
532	0	0.258434	1	49	3	4	0	0	4		0	0	4	0
533	0	-0.752107	1	62	4	4	0	0	3		0.05	0	4	0
534	0	0.364981	1	59	3	4	0	0	5	4.51086	0	0	5	0
535	0	-1.69454	1	58	2	4	0	0	4		0	0	3	0
536	2	0.585011	0	44	5	5	1	1	2	2.12823	0	1	5	0
537	2	-0.296922	0	69	2	4	0	0	1	1.94591	0	0	4	0
538	0	1.1128	1	58	3	4	0	0	4	7.09091	0.8	1	3	0
539	1	0.610286	1	60	4	4	1	0	4	6.37843	0.4	1	4	1
540	0	0.67271	0	42	5	5	1	1	3		0.0001	0	5	0
541	0	0.926312	1	61	2	5	1	0	4	2.3979	0.1	1	4	0
542	0	-0.704296	1	74	2	3	0	0	3	2.48491	0.2	1	2	0
543	0	1.81553	0	23	5	2	1	1	4		0	1	3	0
544	2	0.349104	0	35	4	5	1	1	4	4.8489	0.5	1	3	0
545	2	-1.69454	0	52	2	3	0	0	3	4.02535	0.08	0	3	0
546	2	-0.330819	1	68	2	5	0	0	0	2.48491	0.5	1	3	0
547	0	-0.743336	1	57	2	2	0	0	6	5.92959	0	1	4	0
548	0	0.347783	1	68	3	5	1	0	2		0	0	5	0
549	2	1.21582	1	63	3	5	1	0	4	1.56862	0.1	1	5	0
550	1	-0.202007	1	50	3	4	0	0	3	7.00397	1	1	4	0
551	3	1.66363	1	55	5	5	1	1	4	7.24494	0	1	5	1
552	0	-1.69454	1	76	2	2	1	0	4		0	0	2	0
553	0	-0.607647	1	68	2	3	1	1	4		0	0	2	0
554	0	-1.69454	1	74	2	4	0	0	6	2.50144	0	1	4	0
555	1	1.33691	1	63	3	5	0	0	3		0.1	0	4	0
556	0	1.21149	1	47	2	2	1	1	3	2.07944	0	0	4	0
557	0	1.44679	1	51	3	5	0	0	4		0.3	0	5	0
558	0	-0.493311	1	71	2	4	0	0	1		0.5	0	4	0
559	2	-0.26551	1	58	2	4	0	0	1	1.79176	0.8	1	4	0
560	0	1.05697	1	37	5	5	1	1	3		0.02	0	3	1
561	0	0.986772	1	72	4	5	1	0	4	2.07944	0.05	1	5	0
562	0	0.639858	0	35	4	4	0	1	3		0	0	4	0
563	0	0.238022	0	52	5	3	1	1	4	1.22378	0	1	2	0
564	0	-0.991564	1	70	2	2	1	0	7		0.25	0	4	0
565	1	1.15049	1	62	3	4	1	0	2	2.19722	0	1	4	0
566	0	1.54941	1	48	5	4	1	1	4		0	0	4	0
567	0	-1.69454	1	72	2	4	1	0	6	1.8563	0.5	0	4	0
568	0	-0.0270379	1	65	2	3	0	0	7		0.05	0	5	0
569	1	-1.69454	1	65	1	5	1	1	3	1.94591	0.12	0	3	0
570	0	0.813604	1	57	4	5	1	1	9		0	0	3	0
571	1	-1.69454	1	70	2	5	0	0	4	1.79176	0.05	0	5	0
572	2	-1.69454	1	76	4	3	1	0	3	2.07944	0.1	0	4	0
573	0	-1.16827	1	62	3	4	0	1	7	1.84055	0.3	0	4	0
574	1	0.00848452	1	60	3	5	0	0	4	6.11147	0.1	1	4	1
575	1	-0.424379	1	70	2	3	0	0	3	1.79176	0.05	1	2	0
576	0	-1.69454	1	52	4	4	1	1	2	4.04305	0.8	0	4	0
577	1	-0.0519128	1	73	1	4	1	1	6		0.6	0	4	0
578	0	-1.69454	0	69	2	5	0	0	5		0	0	5	0
579	0	1.1128	1	68	1	5	0	0	3	2.99573	0.6	0	4	0
580	0	-0.958739	1	67	2	3	1	1	4	1.38629	0.1	1	5	0
581	0	1.15117	0	42	5	2	1	0	3		0.05	0	5	0
582	0	1.01333	0	59	1	3	0	0	4	1.70475	0.05	1	4	0
583	1	-1.14372	0	65	1	2	0	0	2	2.07944	0.05	0	4	0
584	0	0.355195	0	52	2	4	0	0	4		0.5	0	5	0
585	0	-0.172577	1	61	2	2	0	0	2		0	0	4	0
586	0	0.88162	1	46	4	5	1	1	3		0	0	5	0
587	0	0.222782	0	32	4	4	1	1	4		0	0	5	0
588	0	-0.0832327	1	56	4	2	0	1	4		0	0	5	0
589	4	-1.69454	1	72	3	4	0	0	0	4.34381	0.05	0	5	0
590	0	1.54941	1	72	3	4	1	0	2		0.1	0	4	0
591	1	-1.69454	1	75	2	4	1	0	0	1.38629	0.05	0	5	0
592	0	-0.116405	1	52	2	4	0	1	2		0.16	0	2	0
593	0	-1.25086	1	71	3	2	1	1	0		0	0	4	0
594	0	1.54941	1	53	3	4	0	1	4		0.0001	0	5	0
595	0	-0.723399	1	59	4	1	1	1	6		0	0	3	0
596	1	-0.506231	1	70	2	2	1	0	4	2.0149	0.25	1	5	0
597	0	-1.69454	1	76	2	2	1	1	0	4.36945	0.7	0	2	0
598	0	-1.69454	1	70	2	4	0	0	0	4.31749	0.3	0	4	0
599	5	0.813604	1	68	2	5	0	1	6		0.6	0	4	0
600	1	-0.130111	1	75	3	3	0	0	1	1.79176	0	0	3	0
601	0	-0.0139765	1	68	3	4	0	0	1	1.58924	0	1	3	0
602	0	0.906779	0	30	5	5	1	1	2	1.94591	0.6	0	4	0
603	0	-1.48852	1	64	2	1	0	0	2	2.0149	0.3	0	4	0
604	2	-0.920922	1	70	2	2	0	0	4	1.96009	0.2	0	3	0
605	0	1.66363	0	60	4	5	1	1	5		1e-05	0	5	0
606	2	0.599831	1	74	3	4	0	0	0	1.79176	0.9		5	0
607	2	1.66363	1	66	5	5	0	0	0	1.60944	0.07	1	5	0
608	1	-1.36609	1	65	4	2	0	0	2	1.60944	0	0	4	0
609	0	0.0893458	0	49	2	4	0	0	4	0.470004	0	0	4	0
610	0	-1.69454	1	72	1	1	0	0	3	0	0	0	4	0
611	0	-0.159182	1	52	3	3	0	0	2	0	0.9	1	4	0
612	0	-1.69454	0	60	1	2	0	0	4	1.09861	0.1	0	3	0
613	0	-1.0295	0	75	3	2	0	0	0	1.09861	0.1	0	3	0
614	0	0.721915	1	70	3	4	0	0	1	0.693147	0	0	5	0
615	0	0.6238	1	50	3	4	0	1	3	0.405465	0	1	3	0
616	0		0	47	3	4	1	1	4	0		0	4
617	0	-0.951837	1	83	1	2	1	0	0	0	0	1	5	0
618	0	0.990401	0	47	3	4	1	1	4	0.405465	0	0	4	0
619	0		1	83	1	2	1	0	0	0	0	1	3	0
620	0	-0.73312	1	85	4	4	1	0	0	1.60944	0	1	4	0
621	0	-1.69454	1	65	1	3	0	0	1	0	0	0	4	0
622	0	0.638569	1	62	3	3	1	0	4	0.693147	0	1	4	0
623	1	0.473767	1	85	1	4	0	0	2	3.3673	0.3	0	5	0
624	0	0.989092	1	63	3	3	1	0	2	0	0	1	3	0
625	0	-0.697219	1	79	2	4	1	0	4	0	0	0	4	0
626	0	-0.390213	0	66	1	3	0	0	0	0	0.02	0	5	0
627	0	0.040591	1	55	2	3	0	0	4	0	0	1	3	0
628	0	0.166878	1	66	3	4	0	0	2	0	0	1	4	0
629	0	0.396872	0	61	4	4	0	1	3	0.693147	0.8	0	4	0
630	0	0.678543	0	58	3	4	0	1	4	1.09861	0	0	3	0
631	0	-0.7303	0	54	1	4	0	0	3	0.405465	0	0	5	0
632	6	0.898393	1	48	4	5	1	1	3	1.70475	0	0	5	1
633	0	0.823549	1	56	4	3	1	1	2	0.693147	0	0	2	0
634	0	0.570369	1	65	2	3	0	1	1	0.693147	0.1	0	4	0
635	0	-0.652524	0	59	3	4	0	0	4	0.693147	0	0	5	0
636	0	-0.451914	1	66	2	1	1	0	1	0.182322	0	1	4	0
637	1	-0.0342952	1	75	2	5	0	0	0	1.43508	0	1	3	0
638	0	1.11685	1	53	3	3	0	0	2	1.94591	0	0	4	0
639	1	0.996872	1	48	5	4	1	1	4	0	0	1	5	0
640	0	-0.195627	1	65	1	3	0	0	1	1.38629	1	0	4	0
641	0	0.984356	0	44	3	5	1	0	3	0	0	1	5	0
642	0	-1.36609	1	77	3	4	1	0	0	0	0	0	3	0
643	1	-0.191322	0	49	2	3	0	0	3	1.60944		1	4	0
644	0	-1.69454	1	65	3	4	0	0	2	0.693147	0	0	4	0
645	0	-1.08981	0	67	1	4	0	0	0	0.530628	0	1	4	0
646	0	1.32722	1	63	3	3	1	1	2	1.09861	1	0	4	0
647	0	1.37893	0	45	5	3	1	1	2	0	0	0	3	0
648	0		1	78	1	2	0	0	0	0	0	0	4
649	0	-1.36609	0	67	1	4	0	0	0	0	0.5	0	5	0
650	0	0.0764043	1	49	4	3	0	0	3	1.94591	0.1	0	4	0
651	0		1	75	2	4	0	0	1	0	0	0	4
652	0	0.906982	1	29	3	4	0	0	4	1.60944	0	0	4	0
653	0	1.44922	1	67	3	3	0	0	1	0	0	0	3	0
654	3	-1.69454	1	80	2	3	1	0	4	0.788457	0.5	0	5	0
655	0	-1.69454	1	66	3	2	0	0	4	0.405465	0	0	4	0
656	0	1.28733	1	47	2	3	0	0	2	0	0	1	4	0
657	0	1.17936	1	67	3	5	1	0	2	1.50408	0	0	5	0
658	0	0.464131	1	71	2	4	0	0	3	2.45101	0.01	0	4	0
659	2	1.66363	1	45	3	5	0	0	3	6.90875	0.8	0	3	1
660	0	0.699385	1	68	3	2	0	0	4	0.405465	0	1	4	0
661	0	-0.622328	1	71	2	4	0	0	2	1.38629	1	0	4	0
662	0	1.32722	1	43	4	4	0	0	1	0	0	1	4	1
663	0	-1.69454	1	66	2	2	0	0	1	0	0	0	4	0
664	1	-1.17315	0	68	2	3	0	0	0	1.60944	0.8	0	5	0
665	0	-1.39534	1	70	2	4	0	1	0	2.30259	0	1	4	0
666	0		1	85	1	4	0	0	2	0.693147	0	0	4
667	0		1	74	2	2	0	0	4	0.405465	0	0	4	0
668	0	-0.500621	1	59	2	2	0	0	2	0	0	0	4	0
669	1	1.70756	0	41	4	4	1	1	2	1.79176	0.05	0	4	0
670	1	0.500033	0	54	1	3	0	0	1	0	0	0	4	0
671	2	-1.35188	0	66	2	3	0	0	3	2.35138	0.077	0	5	0
672	0	-0.821452	1	76	2	2	0	0	1	0	0	1	1	0
673	0	-1.14372	1	71	2	3	0	0	0	2.19722	0	0	4	0
674	0	-1.69454	1	73	2	4	0	0	1	0.955511	0	0	4	0
675	0	-1.26644	1	56	2	3	1	0	2	1.38629	0.5	0	5	0
676	0	-0.937694	1	74	2	4	1	0	3	1.43508	0	0	4	0
677	0	-0.592897	0	64	1	3	0	0	3	1.70475	1	0	3	0
678	0	0.0336897	1	73	2	4	0	0	0	0	0	1	4	0
679	0	-1.39534	0	58	2	4	0	0	2	0.916291	0.05	0	4	0
680	0	0.181259	0	54	2	3	0	0	4	0.693147	0	0	5	0
681	0	1.54941	1	57	3	5	0	0	2	0	0	0	5
682	0	-1.2433	0	59	2	2	0	0	2	0.993252	0	1	3	0
683	0	-1.43246	1	74	2	2	1	0	0	0		0	3	0
684	0	-1.11858	1	67	2	4	0	0	0	2.0149	1	0	4	0
685	2	0.0651746	1	77	2	3	1	0	0	0.182322	1	0	5	0
686	0	-1.69454	1	78	2	2	0	0	0	0.587787		0	3	0
687	0		1	74	2	2	1	0	0	0	0	0	5
688	0	-0.441728	0	59	1	3	0	0	2	1.79176	0	1	5	0
689	0	0.0062705	0	75	2	3	0	0	2	1.25276	0	0	2	0
690	2	0.377832	1	63	3	4	0	0	6	1.79176	0.01	0	5	0
691	0	-1.20403	1	74	2	3	1	0	0	1.50408	1	0	4	0
692	0	-1.13326	0	66	1	3	0	0	0	0.530628	0.01	0	3	0
693	0	-0.812384	1	60	2	2	0	0	1	0	0	0	5	0
694	0	-1.69454	1	74	3	1	0	0	2	0		0	4	0
695	2	0.566942	1	55	2	3	0	0	4	1.335	0.005	0	5	0
696	1	0.342568	1	57	3	4	0	0	4	5.45532	1	0	4	1
697	1	-0.324613	1	46	3	5	0	0	2	5.70711	0.8	1	2	1
698	0	0.51371	1	49	4	4	1	1	4	1.94591	0.03	1	4	0
699	0	-1.36591	1	58	2	5	0	0	3	6.11147	0.5	0	3	0
700	0	1.08875	1	51	3	4	0	0	3	5.46383	0.7	0	5	1
701	1	0.486218	1	54	3	3	0	0	3	1.8718	1	0	5	0
702	2	-0.176003	1	63	3	4	0	1	3	5.53339	0.2	0	4	1
703	3	1.1128	1	52	3	3	1	1	3	5.83188	0.5	1	5	1
704	1	1.1128	1	51	3	4	0	1	2	1.75786	0.02	1	3	0
705	1	1.1128	1	61	3	4	0	0	4	3.52636	0.9	0	4	0
706	1	-1.04425	1	60	3	4	0	0	3	5.86079	0.9	1	4	1
707	2	-1.14372	1	52	2	4	0	0	2	6.1334	1	0	5	1
708	0	-0.840438	1	54	2	5	0	0	4	6.90875	0.5	0	3	1
709	0	-0.615427	1	62	3	4	1	1	2	4.79579	0.6	1	2	0
710	0	-0.408795	1	61	2	4	0	0	4	4.33073	0.4	0	5	0
711	0	0.00814739	1	60	2	3	0	0	2	1.60944	0.8	1	4	0
712	2	0.262782	1	43	2	2	0	0	8	5.17048	0.8	0	4	1
713	2	0.69251	1	51	3	2	0	1	2	5.3303	0.5	1	2	1
714	1	0.0433675	1	60	3	4	0	0	4	4.64439	0.2	0	4	1
715	4	-0.138937	1	53	3	3	0	0	2	6.40192	0.8	1	4	1
716	0	1.66363	1	33	4	5	0	1	5		0.1	0	5	0
717	1	0.469414	1	58	2	4	0	1	6	6.32972	0.7	0	5	1
718	0	-1.0295	1	67	2	2	1	0	2	1.79176	0	0	4	0
719	0	0.505964	1	71	2	3	0	1	2	2.37955	0.01	0	4	0
720	4	0.962126	1	51	4	5	0	0	3	6.41837	0.5	1	4	1
721	0	0.636315	1	52	3	5	0	0	3	2.79728	0.2	0	4	0
722	0	-1.14311	1	68	4	5	0	1	3	1.79176	0.18	0	2	0
723	0	0.0095838	1	61	3	5	0	0	2	1.38629	0.125	0	3	0
724	0	0.35197	1	58	2	5	0	0	4	1.70475	0.35	0	5	0
725	1	0.341035	1	51	3	5	1	0	4	1.94591	0.1	0	5	0
726	0	-1.0295	1	71	1	2	0	0	0	1.09861	0.8	0	4	0
727	4	0.822697	1	45	4	5	0	0	4	5.69373	0.2	0	4	0
728	4	0.0328111	1	61	3	4	0	0	4	2.25129	0.9	1	4	1
729	0	0.533884	1	66	3	4	0	0	5	2.67415	0.005	0	3	0
730	2	-0.726825	0	56	2	4	0	0	4	1.91692	0.2	0	5	0
731	0	0.290042	1	51	4	3	0	0	0	0	1	1	4	1
732	0	-1.36591	0	53	3	4	0	0	0	0.993252	0	0	4	0
733	2	-1.16625	1	69	4	3	0	0	0	5.69036	0.8	0	3	0
734	0	1.12183	0	52	5	5	1	1	0		0	0	5	0
735	0	1.12183	1	43	5	5	1	0	2		0	1	4	0
736	1	0.122792	1	62	4	3	1	0	5	2.52573	0.2	1	4	0
737	1	-0.597857	0	61	2	2	0	0	2	1.79176	0.2	0	4	0
738	0	1.1128	1	44	3	4	0	0	3	2.35138	0.7	1	3	1
739	0	1.15331	0	32	4	4	0	1	0		0	0	3	0
740	2	-0.408795	1	51	3	5	0	0	3	5.4848	0.9	0	5	1
741	4	1.4869	1	49	4	5	1	0	3	7.06433	0.85	1	5	1
742	1	0.833084	1	61	3	3	1	0	4	5.3033	0.8	0	4	1
743	1	1.01102	1	44	5	5	0	0	3		0.4	0	5	1
744	1	0.439983	1	61	4	5	1	0	3	0.916291	0.05	1	4	0
745	1	1.1016	1	46	3	4	0	0	2	1.38629	0.5	1	5	0
746	0	-0.943451	0	59	2	4	0	0	4	0.587787	0.05	0	3	0
747	0	0.246823	1	60	4	4	1	0	4	0.405465	0.05	0	4	0
748	0	1.17462	0	35	3	5	0	0	4		0.05	0	3	0
749	0	1.54941	1	53	4	4	1	0	0	1.43508	0.1	1	5	0
750	0	-0.389308	0	42	3	4	0	0	2	1.38629	0	1	5	0
751	1	0.835904	1	39	4	5	0	0	1	1.38629	0.6	0	4	0
752	0	0.353774	1	66	3	4	1	0	4	0	0	0	4	0
753	0	0.0476993	1	50	3	4	1	1	4	0	0	0	4	0
754	1	0.0496148	1	50	3	4	0	1	2	1.52606	0.1	0	3	0
755	0	0.84448	1	47	5	4	1	1	2	0.405465	0.05	0	4	0
756	0	0.362161	0	35	5	4	1	1	3		0.3	0	4	0
757	3	1.00761	1	33	3	5	0	0	3	4.75359	0.8	1	5	1
758	0	1.59616	0	42	5	4	1	1	2	1.02962	0	0	4	0
759	0	0.437307	1	63	2	3	0	0	2	1.50408	0	0	4	0
760	2	1.00263	0	32	5	4	0	0	4	1.335	0.01	0	3	0
761	0	0.311086	1	66	3	3	1	0	3		0.1	0	3	0
762	1	-0.456361	1	61	4	4	0	0	4	4.94876	0.1	1	5	1
763	0	1.38391	0	25	5	5	1	1	3	0	0	0	5	0
764	0	-1.16625	1	69	3	3	0	1	0	1.6864	0.9	1	4	0
765	0	0.369222	1	66	3	5	1	1	1	1.38629	0.05	0	4	0
766	2	0.913797	1	50	3	5	0	0	0	7.09091	0.8	0	5	1
767	0	0.0201841	1	58	3	4	0	0	2	1.79176	0	0	3	0
768	0	0.628535	1	57	3	3	0	0	3	0	0	0	3	0
769	0	1.10442	1	39	5	5	1	0	2	0	0.6	0	3	0
770	0	-1.038	1	54	3	5	0	0	3	2.58776	0	0	4	0
771	0	0.747714	1	52	2	5	0	0	4	4.26268	0.17	0	4	0
772	0	-0.70883	1	60	5	3	0	0	3	1.09861	0	0	4	0
773	1	-1.69454	1	69	2	4	0	0	3	1.43508	0.2	0	3	0
774	0	1.54941	1	52	5	4	1	1	2	0	0	1	4	0
775	0	-0.63556	1	70	2	5	0	0	5	2.02815	0.15	0	4	0
776	3	0.286306	1	51	3	5	1	0	4	1.82455	0.01	0	4	0
777	1	-1.69454	1	73	2	5	0	0	0	1.25276	0.1	0	4	0
778	2	-0.275589	1	55	2	4	0	0	4	4.30407	0.8	1	3	0
779	0	-0.710053	1	48	2	3	0	0	2	4.11087	0.7	0	5	1
780	0	0.63176	1	55	3	5	0	0	2	4.39445	0	1	4	0
781	2	-0.815089	1	60	2	4	1	0	7	2.4248	0.1	1	3	0
782	2	0.0870259	1	60	4	5	1	0	4	1.8718	0.1	0	3	1
783	0	-0.0875644	1	63	2	3	0	1	2	1.94591	0.6	0	3	0
784	1	-1.69454	1	69	2	5	0	0	0	1.09861	1	0	4	0
785	1		1	66	2	4	0	1	3	2.3979	0.1	1	3	0
786	1	-0.471219	0	57	3	5	0	0	4	0	0.2	0	4	0
787	0		1	68	2	4	0	1	1	4.20469	0.9	0	4
788	3	0.391926	1	54	3	4	0	0	6	4.00186	0.8	0	4	0
789	0		1	71	3	4	1	0	3	1.94591	0.2	0	4
790	0	0.249229	1	54	2	3	0	1	4	3.97029	0.5	0	4	1
791	0	-0.601399	1	57	3	3	1	0	5	5.25054	1	0	4	1
792	1	0.571006	1	62	4	3	1	1	2	4.18965	0.2	0	4	0
793	0	0.945974	1	60	3	4	0	0	3	4.79579	0.1	0	5	0
794	0	-0.452819	0	47	2	5	0	0	4	4.29046	0.9	0	4	0
795	1	1.1128	1	53	4	2	0	0	6	5.25332	1	0	4	1
796	3	0.881974	1	53	4	4	0	0	3	5.4848	1	1	3	1
797	3	-1.06114	1	65	3	5	1	1	5	2.19722	0.3	0	5	0
798	2	1.48881	1	42	3	5	0	0	5	2.10413	0.2	0	3	1
799	0	-0.806	1	62	3	5	1	0	4	0	0.05	0	4	0
800	1	0.279586	1	70	3	4	0	0	2	1.60944	0.05	0	4	0
801	0	-0.586224	1	55	3	4	0	0	0	0	0	1	4	0
802	0	-0.802753	1	77	2	3	0	0	0	1.88707	0.8	0	1	0
803	2	-0.907501	1	70	2	1	0	0	4	3.29213	0.8	0	4	0
804	0	0.650242	0	53	3	5	0	0	5	0.470004	0.01	0	5	0
805	0	-0.0298085	0	61	3	4	0	0	4	1.60944	0.8	0	5	1
806	2	-0.443136	1	67	3	3	0	0	0	2.00148	0.9	1	4	0
807	0	-1.05687	1	72	2	3	0	0	11	1.09861	0	1	5	0
808	1	-0.915259	1	71	2	3	0	0	0	1.45862	0.25	1	5	0
809	2	0.563226	1	57	3	5	0	0	5	2.48491	0		3	0
810	0	0.0603	1	67	3	3	1	0	3	2.77259	0.7	1	2	0
811	0	-0.414684	1	70	3	5	0	0	2	2.77259	0.5	1	4	0
812	0	-1.69454	1	54	1	2	0	0	2	2.0149	0.2	0	1	0
813	1	0.633495	1	52	3	5	0	1	3	3.98713	0.3	0	4	0
814	0	1.66363	1	50	3	5	0	0	4	5.72359	0.4	1	4	1
815	0	0.201603	1	59	2	5	0	1	4	2.25129	0.9	1	3	0
816	0	0.458702	1	49	3	4	0	1	4	5.65599	0.2	1	4	0
817	2	0.577386	1	66	3	5	0	0	5	5.03044	0.3	1	4	0
818	0	1.28733	1	56	5	3	1	1	4	2.30259	0.1	1	3	1
819	0	0.191226	1	62	3	5	0	0	7	1.09861	0.1	0	4	0
820	1	-0.400536	1	50	3	5	0	1	4	2.63906	0.3	1	5	0
821	0	-0.592897	1	72	2	5	1	0	3	0	0	0	4
822	0	0.351859	1	30	5	5	1	1	4	2.07944	0.1	0	3	0
823	0	-0.489885	0	55	3	5	1	1	2	0	0	0	5	0
824	0	-1.69454	1	56	3	4	0	1	6	1.60944	0	0	1	0
825	0	-0.854395	1	53	2	4	0	1	2	2.70805	0	0	1	0
826	2	-0.921528	1	57	2	4	0	0	4	1.52606	0.05	0	3	0
827	0	1.48043	0	31	5	4	0	1	3	0	0	0	3	0
828	3	0.673605	1	56	3	5	1	0	3	2.80336	0.03	1	5	0
829	1	-0.5174	1	60	2	4	0	0	1	4.11087	1	0	4	0
830	1	0.103717	1	45	3	3	0	0	1	4.8752	1	1	4	0
831	1	1.37397	1	58	3	4	0	0	2	0	0.9	1	4	1
832	1	0.343218	1	57	3	5	0	0	0	4.70953	1	1	5	1
833	0	-1.05485	1	72	2	5	0	0	3	4.23411	1	0	4	0
834	1	0.893838	1	52	2	5	0	0	2	4.31749	0.1	0	4	1
835	2	1.1128	1	47	3	4	0	1	3	5.39816	0.8	1	4	1
836	1	0.456787	1	53	2	5	0	0	3	3.04452	0.2	0	4	0
837	0	-0.507455	1	63	3	5	0	0	5	5.31321	0.1	0	5	0
838	1	1.10785	1	58	3	2	0	1	3	3.82864	0.8	1	4	1
839	1	-1.69454	1	68	2	3	0	1	4	5.15329	0.35	0	4	0
840	0	0.336097	1	51	2	2	0	1	3	2.45959	0.1	1	1	0
841	0	-1.0198	1	67	5	4	0	1	1	3.71357	0.8	0	4	0
842	0	-0.807309	1	68	3	4	1	1	1	3.93183	0.8	0	4	0
843	0	-1.69454	1	68	2	4	0	1	1	3.04452	0.05	0	4	0
844	0	-1.69454	1	74	3	4	0	1	3	3.88156	0.05	0	4	0
845	1	0.622288	1	49	2	2	0	0	4	4.66344	0.6	0	4	0
846	0	-1.01829	1	73	3	2	1	0	0	2.94444	0.2	0	4	0
847	0	-1.69454	1	69	2	2	1	0	3	0	0	0	4	0
848	0	1.66363	1	75	1	2	0	0	6	1.09861	0	0	4	0
849	0	1.59334	1	42	3	5	0	1	5	0	0	1	3	0
850	1	0.622288	1	56	3	3	0	1	5	5.60212	0.5	1	5	1
851	2	1.6013	1	53	3	4	1	1	4	4.31749	0.2	1	4	0
852	0	-1.69454	1	45	3	5	0	1	2	5.3033	0.1	1	1	0
853	2	0.967019	1	58	3	1	0	0	3	1.94591	0.2	1	4	0
854	1	0.137946	1	42	3	5	0	1	8	1.38629	0.8	0	4	0
855	0	0.674019	1	56	3	4	0	1	6	2.56495	0.1	0	4	0
856	1	0.143401	1	65	4	3	1	1	5	2.56495	0.9	0	4	0
857	1	1.32722	1	59	3	4	0	1	3	1.19392	0.3	1	3	0
858	0	0.233989	1	49	3	3	1	1	2	1.60944	0	0	4	0
859	0	-0.523014	1	66	4	4	1	1	1	0		0	3	0
860	0	-1.69454	1	63	2	4	0	0	5	1.25276		0	5	0
861	0	1.40836	1	67	3	2	0	0	3	1.38629	0	0	4	0
862	2	1.82674	1	35	5	5	0	1	4		0	0	5	0
863	0	1.20826	1	50	3	5	0	0	3	2.14007	0.5	0	4	0
864	1	-0.0837542	1	65	2	5	0	1	4	1.94591	0.03	0	2	0
865	1	-1.69454	1	68	3	4	1	1	6	2.58022	0.8	0	5	0
866	1	1.81553	1	36	4	5	1	1	4	3.9497	0.05	0	5	1
867	0	-1.28249	1	59	3	4	0	1	1	1.79176	1	0	5	0
868	2	1.26969	1	54	3	5	0	1	6	2.24071	1	0	5	1
869	0	1.27655	0	34	5	5	1	1	2	0		0	5	1
870	0	-0.0842286	0	52	1	5	0	0	3	2.48491		0	4	0
871	0	-0.121295	1	61	3	4	0	0	4	0.512824	0	0	5	0
872	0	1.92975	1	34	4	5	1	1	4	1.60944	0.08	0	5	1
873	2		1	61	2	5	0	0	4	2.63906	0.7	0	4	0
874	0	1.92975	1	30	5	5	1	0	3		0	1	5	0
875	0	0.707051	1	48	4	4	1	0	4	2.17475	0	0	2	0
876	1	0.149056	1	38	3	5	0	1	5	1.94591	0.1	0	5	0
877	0	-1.69454	0	72	2	4	1	0	4	0	0.05	1	5	0
878	1	-0.706532	1	58	2	2	0	0	2	0	0.5	0	1	0
879	1	1.92975	1	40	5	5	1	0	2	1.8718	0.15	0	5	1
880	0	1.4367	1	37	5	4	1	1	2	1.38629		0	5	0
881	1		1	76	2	5	0	1	2	2.25129	0	0	2	0
882	0	0.362974	1	72	2	2	0	0	2	1.09861	0.05	0	4	0
883	2	-0.0814082	1	64	3	5	1	1	4	2.04122	0.3	0	5	1
884	1	1.92975	1	49	3	5	1	0	4	2.63906	0.1	1	5	0
885	0	-0.714086	1	65	3	4	1	0	5	1.50408	0	0	4	1
886	0	0.673412	1	57	3	4	0	1	4	1.60944	0.1	0	5	1
887	0	0.234993	1	45	3	5	0	1	3	1.28093	0.02	0	4	0
888	1	-0.294576	1	76	2	4	1	0	0	1.60944	0.5	1	5	0
889	1	-0.423232	1	73	2	3	0	1	0	0.916291		0	5	0
890	0	-0.178987	0	47	3	5	0	0	2	3.04452		0	4	0
891	2	-0.172577	1	52	2	4	0	0	5	4.51743	0.8	0	4	1
892	3	1.82674	0	35	2	4	0	0	4	2.3979	0.5	0	5	0
893	0	1.92975	0	26	5	5	1	1	6		0.1	0	3	0
894	1	1.55414	1	45	3	5	0	0	2	1.79176	0.3	0	4	0
895	1	1.66363	0	34	5	5	0	0	3	2.60269	0.15	0	4	0
896	1	0.613148	1	66	4	4	1	0	3	2.77259	0	0	5	0
897	0	-0.362505	1	55	3	4	0	0	5	1.19392	0.02	0		0
898	0	1.92975	1	50	5	5	1	1	4	2.25129		0	2	0
899	0	0.475661	0	61	1	5	0	0	1	0		0	2	0
900	2	1.11147	0	51	3	5	1	1	5	2.3979		1	5	1
901	2	1.34247	0	40	4	4	0	0	2	2.89037	0.1	1	4	0
902	4	1.92975	0	23	5	5	1	0	4	1.38629	0	1	4	1
903	0	-1.15274	1	67	2	4	0	0	1	1.22378	0.95	0	4	0
904	0	-0.938332	0	61	1	5	0	0	1	1.22378	0.95	0	4	0
905	0	-1.01904	0	55	2	4	0	0	5	1.60944	0.1	0	4	0
906	2	1.70756	1	31	5	4	1	1	5	2.07944	0.3	0	4	1
907	0	-0.104844	1	45	3	2	0	0	3			0	5	0
908	0	-1.69454	0	71	1	4	0	0	7	2.19722	0.2	0		0
909	0	1.44144	1	45	4	5	1	0	2	0.405465		0	5	1
910	0	1.92975	1	34	5	5	0	0	4	0		1	5	0
911	0	1.07195	1	56	3	4	0	1	4	0.693147	0	0	4	0
912	0	-0.269863	1	47	2	3	0	0	5	0.788457	0	0	5	0
913	0	0.654395	1	55	3	5	0	0	4		0.01	0	2	0
914	0	-1.26926	1	62	2	5	0	1	4	4.11087	0.95		4	0
915	0	0.242487	1	54	2	4	0	0	3	0.693147	0	0	4	0
916	1	-0.568665	1	68	2	4	0	0	14	2.59525	0.75	0	5	0
917	0	-1.58032	1	60	3	5	0	1	0		1	0	5	0
918	0	0.674248	1	63	4	5	1	0	6	1.98787	0	1	5	0
919	0	1.66363	0	34	5	5	1	1	2	0.916291		1	5	1
920	0	0.166623	1	48	2	5	0	0	1	0.955511		1	5	0
921	0	1.16576	1	59	3	4	1	1	6	0	0	0	4	0
922	0	1.42784	0	32	4	5	0	0	4	0.405465	0	0	4	0
923	0	1.66363	1	44	4	5	1	1	2	4.39445	0	0	5	1
924	0	-0.0842286	0	49	2	5	0	0	4	1.72277	0.9	0	4	0
925	0	1.47892	0	33	4	4	0	0	4		0	0	2	0
926	0	0.512637	1	47	5	5	1	1	3		0	0	5	0
927	0	0.667765	1	53	3	2	0	0	0		0	0		0
928	0	0.35975	1	55	3	5	0	0	2		0	0		0
929	0	1.56061	1	53	4	5	1	0	3	0.0953102	0.8	1	5	0
930	0	-0.299492	1	66	2	4	0	0	0	1.09861	1	1	5	0
931	0	1.28494	1	28	5	5	0	1	5	0.0953102	0	0	5	0
932	1	1.92975	0	38	5	4	1	1	3	1.88707	0.2	1	4	0
933	0	1.66363	0	31	4	5	0	0	4	0	0	0	5	0
934	0	-0.393266	1	54	2	5	1	0	5	1.6864	1	0	5	0
935	0	1.48284	1	40	2	1	1	1	3	3.09104	0.8	0	5	0
936	0	1.70282	1	33	5	2	0	1	4	1.09861	0.1	0	3	0
937	0	0.345069	1	60	4	4	1	1	2		0	0
938	0	1.16086	1	38	4	5	1	0	3		0	0
939	0	-1.08981	1	72	2	4	0	0	4			0	5	0
940	0	1.16504	0	44	3	5	0	0	2			0	3	1
941	0	1.49315	1	49	4	2	0	0	2	1.70475	0.1	1	4	0
942	0	0.247223	1	44	1	5	0	0	0	0	0	0	5	0
943	4	1.66363	1	46	3	5	1	0	6	2.0149	0.01	1	5	0
944	0	1.33518	1	34	5	5	1	1	4		0.01	0	5	0
945	0	1.10331	0	60	4	4	1	0	4		0	0	4	0
946	0	0.0382634	1	59	5	4	1	1	4		0	0	5	0
947	0	1.33973	1	36	3	5	1	0	2		0	0
948	0	-0.465402	0	49	3	4	0	0	2		0	0
949	0	-1.14372	1	87	2	2	0	0	4		0.05	1	4	1
950	2	-1.69454	1	71	2	4	0	0	2	1.38629	0	0	3	1
951	4	-0.181144	1	56	4	5	1	1	2	3.82864	0.2	0	5	0
952	1	0.103111	1	70	2	4	0	0	7	0.916291	0	0	5	0
953	0	-1.69454	1	78	2	1	0	0	3	1.25276	0.1	0	4	0
954	1	1.32399	0	55	3	3	0	1	5	2.63906	0.1	0	5	0
955	0	-0.912237	1	83	1	5	0	0	3	1.74047	0	0	3	0
956	2	0.482242	1	53	3	5	0	0	4	3.7612	0.9	1	4	0
957	0	-1.58032	1	58	3	4	0	0	4	1.94591	0	0	3	0
958	0	0.027964	1	55	3	4	0	0	4	1.94591	0.2	0	3	0
959	0	-0.535368	0	53	1	4	0	0	2		0	0	3	0
960	0	-1.14372	1	66	3	4	0	0	2		0.05	0	4	0
961	0	-1.69454	1	76	3	2	0	0	10	0	0	0	4	0
962	0	-0.750171	0	67	3	4	0	0	2	0	0	0	4	0
963	0	1.32722	1	54	5	4	1	1	4	0.693147	0.05	1	4	0
964	0	-0.550231	1	70	4	3	1	0	2	0	0	0	5	0
965	0	0.674019	1	71	4	5	1	0	3	0.182322	0	0	4	0
966	0	0.556979	1	48	3	5	1	1	4		0	0	3	0
967	0	0.561982	1	66	4	5	0	0	6		0	0	4	0
968	0	1.26622	1	49	3	4	0	0	4		0	0	3	0
969	2	-0.649587	0	61	1	4	0	0	7	1.82455	0.5	0	4	0
970	0	-0.220764	1	55	2	4	0	0	2		0	0	4	0
971	0	-0.96861	1	64	3	3	1	1	5	1.50408	0	0	5	0
972	1	-1.69454	1	67	3	2	0	0	0	1.94591	0.5	1	5	0
973	0	0.723992	1	61	4	5	0	0	4	1.59939	0.03	0	5	0
974	1	0.288698	1	51	2	4	0	0	4	2.0149	1	0	5	0
975	0	0.456787	0	57	3	4	0	0	5	1.16315	0.05	0	4	0
976	1	-1.13594	1	74	2	3	0	0	2		0.1	0	4	0
977	1	-0.342607	0	56	2	2	0	0	2	1.52606	0.8	0	3	0
978	0	0.45897	0	42	2	4	0	0	2	1.09861	0.5	0	3	0
979	0	-0.0252992	0	33	3	5	0	0	2		0	0	4
980	0	0.99485	0	34	5	5	0	1	2		0	0	5	0
981	0	-0.0766196	0	47	3	5	0	0	3	0	0	0	4	0
982	0	0.116861	1	38	2	2	0	0	5	0.405465	0	0	3	0
983	0	0.572306	0	33	3	5	0	0	5	0	0	0	4	0
984	0	0.0539908	1	51	5	5	1	1	4	0	0	1	5	0
985	0	0.514316	1	56	3	5	0	0	3	0	0	0	4	0
986	0	0.231371	1	55	2	5	0	0	4	0	0	0	4	0
987	0	0.671466	0	38	3	5	0	0	5		0	0	3	0
988	0	0.945974	1	36	2	2	0	0	1		0	0	3	0
989	0	0.169519	1	79	2	4	0	1	3		0	0	4
990	0	-0.221487	1	66	4	5	1	0	4		0	0	4
991	0	-1.58032	1	68	2	2	1	0	4	0.405465	0	0	4	0
992	0	1.0202	1	67	4	4	0	0	5		0	1	5	0
993	0	0.844256	1	55	4	4	0	0	5	0.741937	0.5	0	4	0
994	1	0.626014	1	64	3	3	0	0	2	1.60944	0.9	1	4	0
995	0	-0.204828	1	59	2	4	0	0	5	0	0	0	4	0
996	0	-0.093833	1	76	3	4	0	0	6	0	0	0	4	0
997	0	-0.815089	1	67	4	3	0	0	0		0	0	3	0
998	0	0.143604	1	69	4	4	1	1	2		0	0	3	0
999	3	-0.221487	1	62	3	3	0	0	4	1.38629	0	0	4	0
1000	2	0.040591	1	61	2	2	0	1	4	1.50408	0	0	4	0
1001	0	0.437307	1	76	4	3	1	0	0	0.470004	0	0	5	0
1002	0	-1.3547	0	72	2	2	0	0	5	0.788457	0	0	3	0
1003	0	-1.69454	0	84	1	4	0	0	5	0	0	0	4	0
1004	0	1.55414	0	65	4	5	0	0	5	1.94591	0.2	0	5	0
1005	0	-1.24673	1	72	2	4	1	0	3	1.1314	0	0	4	0
1006	0	0.34559	1	45	3	5	0	0	5		0	0	4	0
1007	0	0.890613	1	68	4	4	0	0	7		0	0	4	0
1008	0	1.1128	1	42	3	4	0	0	2		0	0	4	0
1009	1	-0.0736283	1	54	2	3	0	0	3	3.2581	0.7	1	4	0
1010	0	1.3255	0	45	2	5	0	0	2		0	1	1	0
1011	2	-1.4661	1	80	3	3	1	0	4	1.09861	0	0	3	0
1012	0	-0.96861	0	45	2	2	0	0	4	1.25276	0	1	4	0
1013	2	-1.69454	1	77	3	3	1	0	0	1.50408	1	1	5	0
1014	0	1.1018	1	60	3	5	1	1	4	3.2581	0.5	1	4	0
1015	0	-0.517804	1	73	2	1	1	0	2	0.788457	0.07	1	3	0
1016	1	-0.921528	1	82	4	2	0	0	8	1.09861	0.06	0	4	0
1017	1	1.48194	1	49	5	4	1	1	1	2.83321	0.2	0	4	0
1018	0	-0.35393	1	74	2	3	1	1	0		0	0	3	0
1019	0	0.0777134	1	60	4	2	0	0	4		0	0	4	0
1020	2	-0.221487	1	56	2	4	0	0	4	3.97029	0.9	0	5	0
1021	1	1.70282	1	47	5	4	1	1	6	1.79176	0	0	4	0
1022	6	-0.141434	1	62	4	3	0	0	2	1.60944	0.01	0	4	0
1023	0	0.989092	0	37	4	5	0	0	4	3.2581	0.4	0	5	0
1024	0	-1.69454	1	85	2	3	0	0	0	0	0	0	3	0
1025	0	-1.35813	1	62	3	4	0	0	5	1.60944	0	0	4
1026	0	-1.03424	1	68	2	4	0	0	5	1.54756	0	0	4	0
1027	0	0.890613	1	48	4	5	1	1	5		0	0	3	0
1028	0	0.890613	0	39	4	5	0	0	3	1.38629	0	1	3	0
1029	2	-0.649587	0	57	2	4	0	0	2	1.64866	0.1	0	2	0
1030	2	-1.69454	1	67	2	4	0	0	4	1.16315	0	0	4	0
1031	0	-1.58032	1	71	3	4	0	0	0	0.788457	0	0	4	0
1032	2	0.920662	1	58	3	2	0	1	4	1.43508	0.3	0	4	0
1033	0	1.24026	1	77	3	5	0	0	0	1.64866	1	0	4	0
1034	0	1.14382	1	52	3	5	0	0	4	0	0	0	4	0
1035	0	-1.24865	1	78	3	3	0	0	0	1.09861	0	0	4	0
1036	0	-1.35813	1	80	3	4	0	0	0		0	0	4	0
1037	0	-1.58032	1	67	2	4	0	0	0	1.38629	0	0	3	0
1038	2	1.00263	0	47	3	4	0	0	2	1.38629	0.2	0	4	0
1039	0	-1.16827	1	69	2	5	0	0	3	0	0	0	4	0
1040	0	0.776394	0	48	3	5	0	0	4	1.09861	0.3	0	3	0
1041	0	0.0169595	1	60	4	4	0	0	3	0	0	0	4	0
1042	0	-0.622126	1	69	2	4	0	0	0	0	0	0	3	0
1043	0	0.00683837	1	67	3	5	0	0	2	0	0	0	4	0
1044	0	0.583633	0	52	3	5	0	0	1	0	0	0	4	0
1045	5	-0.945474	1	67	3	3	0	0	3	1.09861	0.2	0	5	0
1046	0	0.0817213	0	50	2	3	0	1	3	0	0	0	5	0
1047	0	0.15977	0	55	2	5	0	0	4	0	0	0	3	0
1048	0	0.790421	0	32	4	5	0	0	2	0	0	0	3	0
1049	0	0.997053	0	33	5	5	0	1	2	0	0	0	3	0
1050	1	0.878097	1	62	3	5	0	0	4	1.60944	0.2	0	5	0
1051	3	1.32248	1	62	3	2	0	1	4	1.79176	0.5	0	5	1
1052	2	-0.94608	1	67	3	5	0	1	2	1.79176	0.3	0	4	0
1053	3	1.14422	0	38	4	4	1	1	4	1.60944	0.2	0	3	0
1054	0	-0.536677	1	73	2	4	1	0	0	0	0	0	4	0
1055	1	-0.530638	1	49	3	4	0	0	3	1.335	0.2	0	3	0
1056	2	0.854154	1	42	5	4	1	1	3	1.56862	0	0	5	0
1057	0	-1.13747	1	73	4	3	0	0	0	0.693147	0	0	3	0
1058	2	1.07002	1	30	5	5	0	0	2	1.09861	0.05	0	4	0
1059	1	1.14593	0	59	3	4	0	1	0	0.741937	0	0	4	0
1060	0	0.0361483	0	41	5	1	1	1	4	0	0	0	5	0
1061	1	1.09921	0	54	3	5	1	0	3	1.60944	0	1	4	1
1062	1	1.11685	1	33	5	4	1	1	2	1.19392	0.1	0	4	0
1063	1	0.673412	0	33	5	4	0	0	4	1.06471	0	0	5	0
1064	1	0.709872	1	57	3	4	1	0	0	2.63906	0.6	0	4	0
1065	0	-0.715619	1	66	3	3	0	0	3	0.598836	0.1	0	3	0
1066	0	1.48194	1	32	5	4	1	1	4	1.38629	0.1	0	3	0
1067	0	-0.196846	1	54	4	5	0	0	4	1.09861	0.02	0	5	0
1068	0	1.21239	1	52	4	5	1	1	3	1.09861	0.1	1	5	0
1069	1	0.622288	1	40	3	3	1	1	2	1.79176	0.4	1	4	1
1070	0	0.278835	1	57	3	4	0	0	2	1.70475	0.3	0	3	0
1071	1	0.894901	1	57	3	4	0	1	2	2.57261	0.9	1	4	0
1072	0	0.89255	0	52	3	5	0	0	2	0	0	0	5	0
1073	4	1.66363	0	42	3	4	0	0	6	1.38629	0	1	5	0
1074	1	1.43801	1	47	5	5	1	1	3	0.875469	0	0	5	0
1075	0	0.571006	1	60	4	4	1	0	4		0.7	1	4	0
1076	2	1.1128	0	40	3	4	0	0	2		0.05	0	4	0
1077	0	-0.0729469	1	59	3	3	1	0	0	1.09861	0.25	0	4	0
1078	1	1.82027	0	36	4	5	1	0	4	1.56862	0.012	0	3	0
1079	0	-0.648906	0	76	2	3	1	0	2	0	0	0	4	0
1080	0	0.107144	1	76	3	4	1	0	0		0.7	1	4	0
1081	0	1.43801	0	38	5	5	1	1	2	0.182322	0	0	2	0
1082	0		1	78	4	4	1	0	0	0	0	0	5	0
1083	0	0.456787	1	65	3	5	0	0	0	1.25276	0.1	1	4	0
1084	0	1.02802	1	60	4	4	1	0	2	0	0	0	5	0
1085	0	0.986498	1	36	5	4	1	1	2	0.262364	0	0	4	0
1086	0	0.192514	0	65	4	5	0	0	0	0	0	1	4	0
1087	0	0.562014	1	66	4	4	0	0	0	1.36098	0.1	0	5	0
1088	0	1.26813	1	34	5	5	1	0	4	0	0	0	5	0
1089	0	-0.918101	0	41	2	5	0	0	3	0	0	0	5	0
1090	0	-0.592897	1	73	3	5	0	0	4	0	0	0	4	0
1091	5	-0.21878	1	56	3	5	1	0	3	2.07944	0.05	0	3	1
1092	5	0.519452	1	59	4	5	0	1	2	1.50408	0.1	1	5	0
1093	0	1.0475	1	45	4	5	1	0	3	1.16315	0.2	0	4	0
1094	0	0.953942	0	49	5	5	1	1	3	0.262364	0	0	3	0
1095	0	0.772052	1	57	3	5	1	0	4	0	0	0	4	0
1096	0	1.21986	0	42	5	5	1	1	1	0	0	0	3	0
1097	1	0.796624	1	47	4	5	1	0	2	0.993252	1	1	4	0
1098	1	0.238022	1	55	3	5	0	1	3	1.94591	0.1	1	4	0
1099	0	0.192514	0	50	2	4	0	1	2	0	0	0	4	0
1100	0	-1.69454	0	58	1	4	0	0	3	0	0	0	3	0
1101	0	0.607466	1	60	3	2	0	1	4	1.60944	0.2	1	3	0
1102	0	0.00401794	1	70	3	4	0	0	0	1.79176	0.1	0	5	0
1103	5	1.54941	1	46	4	3	0	0	2	1.60944	0.15	0	5	0
1104	0	0.182495	0	54	2	5	0	0	4	0	0	0	4	0
1105	0	0.0158311	0	55	2	3	0	0	5	0.693147	0	1	4	0
1106	0	1.11685	0	33	4	4	0	0	4		0	0	4	0
1107	0	0.0201841	1	55	3	3	0	0	4	1.94591	0	0	5	0
1108	0	-0.230624	0	59	2	2	0	0	6	0	0	0	3	0
1109	3	0.860457	1	58	4	4	1	0	4	1.8718	0.15	0	5	0
1110	0	-1.15222	1	49	2	4	0	0	4	4.61512	0	0	3	0
1111	1	-0.172577	1	49	2	4	0	0	4	1.79176	0.9	0	4	0
1112	2	0.833084	1	46	4	4	1	0	2	1.38629	0.3	0	4	0
1113	4	0.0978529	1	59	4	5	0	0	3	5.67332	0.8	0	4	0
1114	5	1.81553	1	47	3	5	0	0	2	1.91692	0.2	0	5	0
1115	2	0.247111	1	54	3	4	0	0	4	3.58352	0.6	1	5	0
1116	0	0.458298	1	58	3	4	0	0	4	0	0	0	4	0
1117	0	-0.512845	1	69	3	3	0	0	2	2.0149	0.25	1	4	0
1118	0	-0.49593	1	71	2	4	1	0	1	0	0.1	0	3	0
1119	0	0.268379	1	58	2	5	0	0	6	2.3979	0.3	0	3	0
1120	1	-0.161891	1	65	4	4	0	0	2	1.60944	0.9	1	4	0
1121	0	0.658048	0	49	3	5	0	0	0	1.09861	0.2	1	4	1
1122	0	1.59616	0	30	3	5	0	0	2	1.16315	0.1	0	4	0
1123	0	-0.0421122	0	55	1	2	0	0	4	0.693147	0.05	0	5	0
1124	0	1.15698	1	50	3	5	0	0	3	1.64866	0.1	0	2	0
1125	2	1.54941	0	38	3	4	0	0	2	1.16315	0	1	4	0
1126	1		1	64	2	4	0	0	4	1.43508	0.3	0	4	0
1127	0	0.9096	0	48	3	5	0	0	4	1.22378	0	0	4	0
1128	0	0.14279	1	60	4	5	0	0	6	1.94591	0	0	4	0
1129	0	1.32097	0	49	3	5	0	0	4	1.60944	0.5	0	4	0
1130	1	0.565633	0	54	2	3	0	0	3	1.79176	0.1	0	4	0
1131	1	0.600304	0	46	3	4	0	1	5	0.693147	0	0	4	0
1132	0	-0.229899	1	56	2	3	1	0	0	0.336472	0.25	0	5	0
1133	1	1.01626	1	60	4	4	1	0	2	3.04452	0.3	0	4	0
1134	0	0.783906	1	60	3	5	1	0	5	1.94591	0.5	1	2	0
1135	0	0.78195	1	62	3	4	1	0	4	2.44235	0.2	0	4	0
1136	2	0.998585	1	60	3	4	1	1	2	1.09861	0	1	3	0
1137	1	-0.829838	1	60	3	5	0	0	5	3.04452	0.25	0	4	0
1138	0	0.640303	1	63	3	4	0	0	6		0.2	1	2	0
1139	0	-1.14372	1	67	3	3	0	0	1	1.09861	0.05	0	4	0
1140	2	1.03474	1	43	2	4	0	0	8		0.8	0	5	0
1141	0	0.590807	1	68	3	3	0	0	2	0	0.43	1	4	1
1142	2	-0.059645	1	52	3	4	0	0	3	4.68213	0.8	0	4	0
1143	0	0.19721	1	64	4	3	0	0	4	2.35138	0.9	0	4	0
1144	0	0.12538	1	44	3	5	0	0	2		0.6	0	5	0
1145	2	1.59465	1	41	5	5	1	1	2	2.15176	0.6	1	4	1
1146	0	0.777905	1	48	3	5	0	0	3	2.89037	0.6	1	4	0
1147	2	0.998585	1	58	3	5	0	0	3	1.09861	0.5	1	5	0
1148	0	1.53581	0	46	5	5	0	0	4	4.11087	1	0	5	0
1149	0	-0.210394	1	46	4	4	1	0	0	3.71357	0.1	0	4	0
1150	2	1.1128	1	27	5	5	1	0	2	1.09861	0.5	1	4	0
1151	0	1.92975	1	24	5	5	1	0	2		0.4	0	2	0
1152	1	0.156278	1	58	3	5	0	0	2	0.788457	0.95	0	3	0
1153	0	0.306707	0	36	3	5	0	0	2	0.832909	0.9	0	4	0
1154	0	-1.08146	1	65	3	5	0	0	2	1.60944	1	1	5	0
1155	1	-0.503123	0	54	1	3	0	0	4	3.95124	0	1	3	0
1156	0	-0.37375	1	77	3	2	1	0	0		0.2		3	0
1157	1	1.21582	0	53	2	3	0	0	2	3.04452	1	0	2	1
1158	3	0.585166	1	62	3	4	0	0	4	3.95124	0.6	0	4	0
1159	0	-0.287402	1	68	3	4	1	1	0		0	1	4	0
1160	3	1.11129	1	47	5	5	1	1	4	1.79176	0.1	1	4	0
1161	0	-0.398195	1	65	3	2	1	0	4	2.63906	0	1	3	0
1162	0	0.998585	1	54	4	2	0	0	5		0.2	1	4	0
1163	0	1.3257	1	47	5	5	1	1	3	2.85647	0.7	1	4	1
1164	0	0.876586	1	58	3	4	1	0	3	2.07944	1	0	4	0
1165	0	0.0515955	1	58	4	3	1	0	4	1.60944	1	0	4	0
1166	1	1.09921	1	43	5	4	1	1	5	2.25129	0.6	1	4	0
1167	1	1.1128	1	47	2	4	0	0	4	2.07944	0.1	1	4	0
1168	0	0.993626	0	25	5	5	0	0	3		0.1	1	3	0
1169	0	-1.14372	1	74	2		1	0	4	0	0	0	4	0
1170	1	-1.24714	0	57	1	5	0	0	5	1.79176	1	1	5	0
1171	0	1.00141	0	51	2	4	0	0	4	0	0	0	4	0
1172	1	0.983071	0	38	3	4	1	0	3	0.693147	0.5	0	3	0
1173	0	1.1128	0	48	5	4	1	1	4	0	0	0	5	0
1174	0	-1.69454	1	76	3	4	1	0	2	1.09861	0	1	5	0
1175	0	0.217937	1	49	2	4	0	0	4	0	0	1	4	0
1176	1	1.65003	1	29	5	5	0	0	4	0.916291	0	1	5	0
1177	2	0.610893	0	58	2	4	0	0	4	1.60944	0	0	4	1
1178	2	1.66363	0	36	5	5	1	1	2	0.587787	0	0	5	0
1179	0	0.889102	1	65	3	4	0	0	2	2.3979	0.3	1	4	0
1180	3	0.890613	1	58	4	5	0	1	3	1.16315	0.5	1	4	1
1181	0	0.850727	1	66	4	3	1	0	0	1.25276	0.05	0	3	0
1182	0	1.06514	1	66	4	4	0	0	2	3.43399	0.6	1	4	1
1183	2	1.10311	1	52	4	5	1	1	3	1.06471	0.05	0	4	1
1184	0	-0.962389	1	69	3	2	1	0	0		0	0	4	0
1185	0	0.257125	0	30	5	4	0	0	4	0.405465	0.05	1	4	0
1186	0	-0.264266	1	60	4	4	1	0	4	0.587787	0	1	3	0
1187	0		1	39	4	4	1	0	2	1.56862	0	0	3	0
1188	1	-0.592897	1	67	4	3	1	0	1	0.693147	0.3	0	3	0
1189	2	1.1128	1	50	3	5	0	0	2	1.50408	1	1	4	0
1190	0	0.0382634	1	71	3	5	1	0	8	1.38629	1	0	5	0
1191	0	-1.36136	1	67	2	3	0	0	3	1.60944	0.02	0	2	0
1192	1	0.040591	1	57	2	4	0	0	0	1.50408	0.1	0	5	0
1193	1	-1.58032	1	73	3	4	0	0	8	1.94591	1	1	5	0
1194	0	-0.167617	1	68	2	3	0	0	4	2.48491	0.05	0	3	0
1195	0	1.1128	1	46	2	4	0	0	0	1.79176	1	1	4	0
1196	0	0.828529	1	46	3	5	0	0	4	1.09861	1	1	5	0
1197	0	-0.0646045	1	61	2	3	0	0	3	2.07944	0.05	0	3	0
1198	0	1.1412	1	58	2	5	0	0	4	0.693147	1	0	5	0
1199	0	0.885877	1	46	2	4	0	0	2	1.38629	0.2	0	4	0
1200	0	-0.286796	1	68	2	3	0	0	0	1.82455	0.8	0	3	0
1201	1	-0.464722	1	61	2	2	0	0	4	1.94591	0.12	0	4	0
1202	0	1.00201	1	60	3	4	0	0	1	2.83321	0.5	0	4	0
1203	1	-0.154376	1	48	2	4	0	0	3	4.79579	0.7	0	4	0
1204	2	1.213	1	57	3	4	0	0	4	4.39445	1	1	4	0
1205	0	0.779618	1	62	4	3	0	0	2	1.09861	0.9	0	4	0
1206	0	0.517698	1	56	2	4	0	1	4	1.38629	1	1	3	0
1207	1	0.551527	1	59	4	4	0	0	5	1.94591	1	0	3	0
1208	0	0.784174	1	63	4	4	1	0	3	1.79176	1	0	4	0
1209	0	0.552691	1	63	3	4	1	0	3	2.3979	0.8	1	4	1
1210	2	0.489798	1	42	3	4	0	0	3	3.7495	0.65	0	4	0
1211	0	-1.14372	1	67	3	3	0	0	0	1.60944	0.6	0	4	0
1212	0	-0.807309	1	65	2	3	0	0	1		0.8	0	4	0
1213	2	0.998787	1	62	2	4	0	0	6	2.3979	0.1	0	3	0
1214	0	-0.831435	1	72	2	3	1	0	0	1.60944	1	0	3	0
1215	0	0.765938	0	53	3	4	1	1	2	0.182322	0	0	4	0
1216	0	1.09921	1	32	4	5	0	0	5		0.15	0	4	0
1217	3	-0.750009	1	70	2	4	0	0	0	2.82138	1	0	1	0
1218	0	-1.14372	1	70	3	3	0	0	5	3.09104	0.1	0	4	0
1219	0	0.135713	1	57	2	4	0	0	2	1.70475	0.3	0	4	0
1220	0	-1.69454	1	82	2	3	0	0	0	0	0	0	3	0
1221	2	-1.35813	1	70	3	4	0	1	1	1.25276	0.9	1	3	0
1222	0	-0.393266	0	46	2	3	0	0	4	0.0953102	0	0	4	0
1223	4	0.194429	0	57	2	5	0	1	5	1.60944	0	0	3	0
1224	0	-0.623813	1	57	3	5	0	0	4		0.05	0	4	0
1225	1	0.673412	1	57	3	3	0	1	4	1.38629	0.3	0	5	0
1226	0	1.17311	1	55	4	4	1	1	4	0.470004	0	1	3	1
1227	1	0.902138	1	60	4	5	1	1	4	1.60944	0.04	1	5	0
1228	0	0.484658	1	55	4	5	1	1	4	1.38629	0.2		5	0
1229	0	-0.596844	1	67	3	4	0	0	0	0	0	0	4	0
1230	0	0.72855	1	42	5	4	1	0	2	0	0.8	1	4	1
1231	0	-0.306935	1	64	2	4	0	1	2	0	0	0	3	0
1232	0	-0.206743	1	53	3	4	0	0	3	0.182322	0	0	4	0
1233	1		0	52	2	4	0	0	2
1234	1		1	67	3	4	0	0	0		0		4
1235	0	1.335	1	53	5	5	1	1	5	0.336472	0.1	1	4	1
1236	1	-0.592313	0	61	2	4	0	0	3	1.25276	0.1	0	3	0
1237	1	0.166623	0	57	2	2	0	1	2		0.04	0	3	1
1238	3	0.821877	0	24	5	4	0	1	4	1.11841	0.6	1	3	0
1239	1	0.33183	1	60	4	3	1	1	4	1.09861	0.02	1	4	0
1240	0	0.431039	1	50	2	5	0	0	4	0	0	0	3	0
1241	1	0.0974487	1	42	3	5	0	0	2	1.60944	0.8	0	4	0
1242	2	1.40155	1	31	4	5	0	0	2	1.70475	0.1	0	1	0
1243	4	0.718258	1	59	3	5	1	1	4	1.60944	0.05	0	5	0
1244	0	0.521002	1	29	5	5	1	1	4	1.16315	0.2	1	3	0
1245	0	0.47638	1	34	3	5	0	0	4	0.955511	0.2	0	4	0
1246	1	0.933074	0	46	3	4	1	1	6	0.875469	0.12	1	4	0
1247	0	1.81553	1	31	5	5	1	1	6	1.19392	0.05	0	1	0
1248	0	0.467994	1	37	3	4	0	0	2	0	1	1	3	0
1249	1	1.54941	1	38	2	3	0	0	2	1.09861	0.9	1	4	0
1250	1	0.132892	1	50	2	4	0	0	5	1.64866	0.1	1	4	0
1251	0	1.32399	1	33	5	5	0	0	5	0	0	0	5	0
1252	4	1.08175	0	26	5	5	0	0	2	1.94591	0	0	5	1
1253	1	-0.276196	1	60	3	4	0	0	3	1.25276	0	0	4	0
1254	1	0.491937	0	49	3	5	0	1	0	1.94591	0	0	3	0
1255	2	0.266702	1	60	3	3	0	0	4	0.993252	0	0	4	0
1256	0	-0.823591	1	55	2	1	1	0	4	0	0	0	4	0
1257	1	0.397386	1	69	2	4	1	0	4	1.94591	0.02	1	2	0
1258	0	-0.194227	1	57	2	3	0	0	4	1.38629	0.05	1	3	0
1259	0	-1.14372	1	66	3	3	0	0	3	1.60944	0.7	0	3	0
1260	0	-0.607647	0	63	2	3	0	0	9	1.38629	0	0	3	0
1261	1	-0.28804	1	46	2	3	0	0	1	1.60944	0.8	1	3	0
1262	0	0.0313908	1	64	4	4	0	0	4	0.262364	0.1	0	4	0
1263	0	-0.202007	1	64	4	4	0	0	4	1.25276	0.2	1	3	0
1264	0	-0.195536	1	54	3	4	0	0	4	0.336472	0	0	4	0
1265	0	0.148094	1	69	4	5	0	0	7	0.693147	0.01	0	5	0
1266	1	-0.447294	1	50	2	4	0	0	6	1.79176	0	1	4	0
1267	0		1	70	2	2	0	0	5	1.38629	0.1	1	4
1268	3	0.212072	1	69	4	3	1	0	0	2.07944	1	1	4	0
1269	3	0.784811	1	56	3	3	0	0	4	1.02962	0.2	0	5	0
1270	6	0.522879	1	62	3	5	0	1	4	0.916291	0.2	1	5	1
1271	4	-0.789952	0	55	2	5	0	0	4		0.05	1	4	0
1272	0	-0.626027	1	77	2	5	0	0	0	0.693147	0.02	1	5	0
1273	0		1	79	3	4	1	0	3		0.05	1	4
1274	0	1.00761	1	61	4	5	1	0	4		0.05	1	5	0
1275	0	1.37893	0	30	4	5	0	0	2		0	0	4	0
1276	0	-1.14372	1	74	2	4	0	0	2	1.38629	0	0	1	0
1277	1	-0.852906	1	72	2	5	0	0	7	1.09861	0	0	5	0
1278	1	1.32097	1	60	3	5	1	0	6	1.79176	0.05	0	5	0
1279	0	0.102206	1	76	3	2	1	0	2	0	0	0	3	0
1280	0	0.621408	1	45	4	5	0	1	3	2.07944	0.2	1	5	0
1281	0	0.879406	0	34	5	5	0	1	2	0	0	0	4	0
1282	1	0.243887	1	58	2	4	0	0	4	1.43508	0.1	0	4	1
1283	1	0.301754	1	66	2	5	0	1	2	2.45101	0.7	0	3	0
1284	4	0.716641	1	52	3	4	0	0	4	1.60944	0.1	1	5	0
1285	3	0.519203	1	56	4	5	1	1	5	2.33214	0.5	0	4	0
1286	0	1.38795	1	53	5	5	1	1	4	1.4816	0	1	5	0
1287	1	0.289096	1	51	4	4	1	0	4	1.25276	0	0	4	1
1288	0	1.81835	1	35	5	4	0	1	4	0.916291	0.65	0	3	1
1289	1	1.81553	1	43	4	5	0	1	2	1.50408	0	0	5	0
1290	0	0.253582	1	54	4	4	1	0	4	0	0	0	3	0
1291	0	0.884795	0	42	3	5	1	1	3	0	0	0	3	0
1292	0	-1.69454	1	81	2	2	1	0	5	0.405465	0.05	1	3	0
1293	0	-1.69454	1	80	3	4	1	0	4	0	0	1	4	0
1294	1	-0.306935	1	64	2	4	0	0	1	0.916291	0.2	0	3	0
1295	0	1.04211	0	34	5	5	1	0	2	0	0	0	4	0
1296	6	1.2712	1	49	3	5	0	1	5	1.60944	0.2	1	4	0
1297	5	1.01043	1	58	3	5	1	1	4	1.1314	0.02	1	5	1
1298	1	0.278948	1	60	2	3	0	0	4	1.38629	0.01	0	4	0
1299	0	0.676746	1	36	5	2	0	0	3	1.09861	0.33	1	5	0
1300	0	0.994278	1	49	3	4	0	0	3	0	0.2	1	4	0
1301	2	-1.69454	1	70	2	4	0	0	3	1.60944	0.6	1	4	0
1302	1	0.345388	1	46	4	5	1	1	1		0.2	1	4	0
1303	0	1.37893	0	32	4	4	0	1	2		0	0	4	0
1304	0	0.898999	1	52	3	3	1	0	5	1.09861	0	0	4	0
1305	0	0.832658	0	35	3	5	0	0	2	0	0	0	3	0
1306	0	0.824006	1	68	4	2	0	0	4	1.66771	0.01	1	5	0
1307	4	0.732251	1	56	3	5	0	1	3	2.52573	0.6	1	1	0
1308	0	-0.127611	1	62	3	4	1	0	6	3.49651	0.3	1	5	0
1309	0		1	74	3	3	1	0	2	0	0	0	5	0
1310	0	-1.58506	1	74	2	4	0	0	9	2.19722	0.3	0	1	0
1311	3	-0.511105	1	70	3	3	1	0	2	2.07944	0.3	0	4	0
1312	1	1.17936	0	30	3	5	0	0	2	4.02535	0.5	1	4	0
1313	4	1.92975	0	50	3	1	1	1	4	1.79176	0.03	0	5	1
1314	2	-0.184794	1	60	3	5	0	0	4	2.48491	0.2	1	5	1
1315	2	1.92975	1	57	4	2	1	1	3	2.15176	0.3	0	5	0
1316	0	-1.38066	1	70	2	4	0	0	3	4.06044	1	1	4	0
1317	0	0.77917	1	48	2	4	0	0	2	2.30259	1	1	2	0
1318	1	-0.630224	1	65	4	2	0	0	5	4.30407	0	0	3	0
1319	2	0.461523	1	50	3	5	0	0	3	3.66356	0.3	0	4	0
1320	1	1.92975	1	32	5	5	1	0	4	6.64639	1	1	4	1
1321	6	1.55414	1	53	5	4	0	0	3	7.77107	0.95	1	5	1
1322	0	-1.69454	1	59	2	5	0	0	4	2.07944	0.2	0	4	1
1323	5	1.66363	0	46	3	5	1	1	4	1.94591	0.2	0	5	0
1324	3	1.66363	1	40	5	5	1	1	6	2.07944	0.3	0	4	1
1325	3	0.456294	1	56	3	2	0	0	4	6.91374	0.4	1	4	0
1326	0	0.464567	1	21	4	5	1	1	0	0	0	0	3	0
1327	0	0.561311	1	51	5	5	1	1	5	0	0	0	4	0
1328	2	-0.253157	1	50	2	5	0	0	2	2.83321	0.1	0	4	0
1329	1	0.348208	1	50	4	5	1	1	2	1.50408		0	3	0
1330	0	-0.518459	1	70	3	3	1	1	4	1.70475	0	1
1331	1	1.66363	1	34	3	5	0	0	3	1.79176	0.1	0	5	0
1332	0		1	65	3	5	0	0	2	0	0	0	4
1333	0	-1.24673	0	62	2	2	0	0	4	1.60944	0.1	0	4	0
1334	0	-1.69454	1	65	2	2	0	0	2	0	0	0	3	0
1335	1	1.1128	1	60	4	4	1	1	4	3.13549	0.2	1	5	0
1336	1	0.140783	1	55	3	5	0	1	4	1.79176	0.1	0	4	0
1337	0	0.168042	0	41	3	4	0	1	2	0	0.1	0	4	0
1338	0	-0.288738	1	68	4	4	0	0	1	0	0.05	1	4	0
1339	0	-0.136701	1	68	4	5	0	0	2	1.43508	0.1	0	5	1
1340	1	-1.69454	1	68	3	1	1	0	5	2.83321	0	1	5	0
1341	0	-0.715619	1	61	2	2	0	0	4	0	0.05	1		0
1342	1	-0.390415	1	56	2	3	0	0	6	2.00148	0.08	0	3	1
1343	4	-1.14372	1	63	3	3	0	0	6	1.60944	0.1	0	4	0
1344	1	1.06987	1	61	3	3	0	0	4	3.61092	0.03	0	3	1
1345	0	-1.69454	1	67	2	2	1	0	2	1.25276	0.1	0	3	0
1346	0	-0.868604	1	51	2	2	0	0	3	0.405465	0.1	0	4	0
1347	0	-1.69454	1	70	3	3	0	0	1	1.09861	0	0	5	0
1348	2	-0.515888	1	75	2	3	0	0	4	2.3979	0.03	1	4	0
1349	1	-0.775129	1	67	2	3	0	0	4	1.79176	0.2	1	5	0
1350	1	0.793198	1	40	3	5	0	0	2	1.79176	0.2	1	5	0
1351	0	-0.084744	1	55	3	2	0	0	2	3.04452	0.3	0	3	0
1352	2		1	77	3	3	1	1	6	2.5337	0.01	0	4
1353	0	-1.69454	1	67	4	4	0	0	0		0.7	0	5	0
1354	4	-0.530638	1	63	3	3	0	0	2	2.07944	0.95	0	4	0
1355	1	0.998585	1	46	4	4	1	0	2	2.77259	0.05	0	4	0
1356	1	1.15331	1	60	4	5	1	1	6	2.83321	0.2	1	4	0
1357	0	0.736507	1	49	4	5	0	0	2	2.3979	1	0	4	0
1358	0	-0.501207	1	64	3	3	0	1	6	1.60944	0.05	0	3	0
1359	2	-0.735212	1	59	3	5	1	0	5	2.07944	0.65	0	3	0
1360	2	1.70131	1	61	4	5	0	0	3	2.25129	0.1	0	5	0
1361	2	-0.381376	1	79	2	3	1	0	3	1.38629	0.7	0	4	0
1362	3	0.853547	1	57	3	3	1	1	4	2.48491	0.125	0	3	0
1363	0	-0.485186	1	47	3	5	1	0	5	0	0	0	2	0
1364	0	-0.491194	0	53	2	4	0	0	4	3.29584	0.01	0	4	0
1365	0	0.776394	1	53	3	3	0	1	4	0	0	0	5	1
1366	1	-1.69454	1	65	1	3	0	0	7	3.44999		0	4	0
1367	0	-1.04425	1	56	2	3	0	0	5	0	0	0	2	0
1368	1	0.154112	0	51	2	4	0	0	3	1.94591	0.08	0	2	0
1369	0	-0.785907	1	56	3	4	0	1	4	2.48491	0.2	0	4	0
1370	0	0.0559063	1	48	2	5	0	0	2	5.10595	0.3	0	3	1
1371	0	1.1128	1	30	4	1	0	0	3	4.61512	0.1	1	4	1
1372	2	0.358015	1	58	3	5	1	0	4	4.1972	0.9	0	4	0
1373	0	1.37893	1	53	5	4	1	1	2	5.3033	1	1	4	1
1374	0	1.0813	1	44	3	4	0	0	2	0	1	1		0
1375	2	-0.253157	1	54	2	5	0	0	5	1.79176	0.05	0	4	0
1376	0	0.404261	1	59	3	4	0	0	7	4.51086	0.95	0	4	0
1377	0	0.258542	1	48	3	5	0	0	3	3.52636	0.6	0	3	0
1378	1	0.383742	1	34	5	5	0	0	2	1.50408	0.1	1	2	1
1379	1	0.479316	1	54	3	4	0	0	3	4.57471	0.6	0	3	1
1380	1	0.428372	1	50	3	5	0	0	2	4.12713	0.2	0	3	0
1381	3	0.348815	1	53	3	4	1	1	3	2.07944	0.05	0	4	1
1382	2	0.877087	1	41	3	3	0	1	6	2.0149	0.4	0	3	0
1383	0	1.20504	1	33	5	1	1	0	4		0.4	1	4	1
1384	0	0.367618	1	53	3	5	0	1	5	2.48491	0.5	1	3	1
1385	2	1.12183	1	39	3	4	0	0	2	4.15888	0.9	1	2	0
1386	1	1.20957	1	45	4	5	0	0	2	4.14313	0.6	0	5	1
1387	5	0.998585	1	60	4	4	1	0	5	2.77259	0.2	1	4	0
1388	4	1.1128	1	59	3	4	0	0	4	3.46574	0.1	0	5	0
1389	3	-0.829838	1	53	3	4	0	0	4	1.79176	0.4	0	4	0
1390	3	1.37893	1	35	5	5	0	0	5	1.70475	0.1	0	5	1
1391	2	1.66363	1	35	5	5	1	1	5	1.70475	0.1	1	3	0
1392	0	0.335449	1	30	5	5	0	0	4	1.60944	0.1	0	4	0
1393	1	1.54941	0	39	5	4	1	1	2	1.09861	0.02	1	2	1
1394	1	0.899637	1	52	4	5	1	0	5	2.02815	0.1	1	4	0
1395	3	0.850727	1	64	3	3	0	1	6	1.93152	0.4	0	4	0
1396	0	0.11977	1	56	3	4	0	1	4	2.19722	0.3	0	4	0
1397	1	-0.480914	1	53	5	4	1	1	2	2.56495	0.05	0	4	1
1398	3	1.35459	1	53	3	4	0	0	4	2.34181	0.5	1	4	0
1399	0	0.230127	1	77	4	4	1	1	0	0	0	0	4
1400	1	-0.182207	1	77	2	4	0	0	4	1.54756	0.1	0	5	0
1401	0	-0.220027	1	66	4	3	1	0	4	1.79176	0.3	0	4	0
1402	2	0.699385	1	50	2	3	0	1	4	2.67415	0.15	0	4	0
1403	4	0.425649	1	72	2	5	0	0	7	2.56495	0.5	1	5	0
1404	0	-0.0429805	1	55	2	3	0	0	2	2.64617	0.05	0	5	0
1405	0	1.4576	1	44	3	5	0	0	3	2.14007	0.2	0	5	0
1406	1	1.4576	1	51	3	4	0	0	3	2.07944	1	0	4	0
1407	2	1.213	1	57	2	5	0	1	3	1.66771	0.1	0	4	1
1408	4	0.613426	1	49	3	4	0	0	2	6.55251	1	1	4	1
1409	3	-0.166891	1	62	3	3	0	0	1	2.60269	0.9	1	4	0
1410	1	-0.568199	0	69	2	2	0	0	1	0.182322		0	3	0
1411	0	-0.815695	1	76	2	3	0	0	2	1.16315		0	5	0
1412	2	-1.69454	1	61	2	2	0	0	5	1.94591	0.2	0	5	0
1413	1	-0.0663178	1	61	4	2	0	0	4	1.50408	0.18	0	5	0
1414	0	-0.96861	0	43	2	2	0	0	4	1.60944	0.2	0	4	0
1415	0	-0.64016	1	68	2	2	0	0	4		0	0	4	0
1416	1	-1.36609	1	78	2	3	0	0	4	2.30259	0.8	1	3	0
1417	1	0.459203	1	50	3	5	1	0	3	1.79176	0.1	0	3	0
1418	2	1.15049	1	53	3	4	0	0	0	1.84055	0.2	0	4	0
1419	1	-0.186103	1	64	4	5	0	0	3	1.60944	0.05	1	5	0
1420	0	-1.48205	0	72	1	2	0	0	3	1.50408	0.1	0	4	0
1421	0	1.81553	0	31	5	5	1	1	3	1.38629	0.1	1	5	0
1422	0	0.126102	1	55	2	4	0	0	3	3.09104	0.85	0	4	0
1423	2	1.1602	1	40	5	5	1	1	3	2.77259	0.1	0	3	0
1424	0	-0.522109	1	55	2	3	0	0	0	1.60944	1	0	5	0
1425	0	-1.69454	1	70	2	4	1	0	0	1.60944	1	0	5	0
1426	2	-1.4661	1	71	1	3	0	0	3	2.07944	0.2	0	5	0
1427	2	-1.4661	1	81	2	3	1	1	5	1.90211	0.2	0	4	0
1428	0	0.833084	1	71	2	4	0	0	4	1.09861	0.05	0	3	0
1429	2	0.661568	1	52	2	4	0	1	2	1.8563	0.3	0	3	0
1430	1	1.32722	1	53	3	4	1	0	5	2.3979	0.3	0	4	0
1431	0	-0.706009	1	71	2	3	0	0	4	1.02962	0	0	4	0
1432	0	-1.2629	1	67	3	3	0	0	4	1.60944	0.2	0	4	0
1433	0	-0.859269	1	60	3	2	1	0	5	3.09104	0.4	0	4	0
1434	0	1.66363	1	56	4	4	0	0	4		0	1	5	0
1435	0	1.27373	1	57	3	5	0	0	3	3.06805	0.1	0	5	0
1436	0	1.22702	1	47	3	5	1	0	3	1.79176	0.1	0	5	0
1437	0	-0.609179	1	70	2	1	0	0	9	1.70475	0	0	5	0
1438	1	1.00979	0	48	2	3	0	0	0	1.8718	0.5	0	3	0
1439	1	-0.367885	1	74	3	4	1	0	2	1.64866	0	0	3	0
1440	0	-0.369195	1	66	3	3	0	0	2	1.50408	0.2	1	5	0
1441	0	-0.926487	1	81	2	3	1	0	0	0	0	0	4	0
1442	1	-0.714896	1	68	3	3	1	0	2	1.09861	0.2	1	5	0
1443	2	-1.48013	1	67	2	3	0	0	0	1.44692	0.25	1	4	0
1444	0	-0.631593	1	67	2	3	1	0	2	1.60944	0.25	1	5	0
1445	1	-0.186604	1	63	4	4	1	0	4	1.94591	0.05	0	5	0
1446	2	-0.208254	1	70	3	3	1	0	2	1.70475	0.2	0	4	0
1447	0	0.700896	1	78	2	4	0	0	3	0.832909	0	0	5	0
1448	2	-0.0701704	1	69	2	4	1	0	2	2.77259	0.2	1	3	0
1449	0	-0.620992	1	60	2	4	0	0	1	1.4816	0.05	0	3	0
1450	0	0.0779774	1	70	2	3	0	1	2	2.70805	0	0	4	0
1451	1	0.918128	1	61	3	3	0	0	2	1.60944	0	0	4	0
1452	3	-1.2629	1	63	3	2	0	0	4	2.30259	0.8	0	4	0
1453	0	-1.69454	1	87	2	3	1	0	4	2.3979	0.3	0	2	0
1454	0	1.1375	1	49	3	2	0	0	3	2.3979	0.15	1	3	0
1455	0	-0.631593	1	65	2	5	0	0	3	2.19722	1	0	4	0
1456	1	-0.728741	1	55	2	3	0	1	1	2.20166	0.8	0	4	0
1457	1	-0.951837	0	57	2	2	0	0	4	2.3979	0.2	0	5	0
1458	0	0.500111	1	61	3	2	0	0	3	2.19722	0.9	0	4	0
1459	1	-1.42842	1	69	2	2	0	0	2	1.70475	0.2	0	4	0
1460	0	-0.91246	1	70	2	2	0	0	2	1.38629	0.1	0	3	0
1461	0	1.33004	1	59	3	4	0	0	7	3.17805	0.2	0	5	0
1462	1	-0.634413	1	55	3	3	0	0	6	1.64866	0.03	0	3	0
1463	0	-0.680503	1	58	3	4	0	0	2	1.60944	0.8	0	4	0
1464	0	-1.59153	1	66	2	2	0	0	2	2.07944	0	0	4	0
1465	0	1.66363	1	46	3	5	1	1	0	2.70805	0.1	1	5	0
1466	1	-1.58032	0	66	2	5	0	0	0	1.56862	0	0	3	0
1467	1	0.377708	1	51	4	3	0	0	2	2.63906	0.4	0	4	1
1468	0	-0.287402	1	56	4	3	0	0	3	2.0149	0.2	0	3	0
1469	0	-0.264516	0	45	2	4	0	0	3	2.30259	0.02	0	2	0
1470	0	1.10442	1	48	2	4	0	0	4	1.38629	0.2	0	4	0
1471	2	0.890613	1	60	3	4	0	0	6	4.67749	0.4	0	5	1
1472	1	-0.525779	0	61	3	4	0	0	4	2.44235	0.5	0	4	0
1473	0	0.10407	1	57	3	4	1	1	4	1.86408	0.3	0	4	0
1474	0	0.450518	1	60	4	3	0	0	3	2.9601	0.8	0	5	0
1475	0	1.25021	0	55	3	3	1	0	3	2.3979	0.08	1	5	0
1476	0	-0.824784	0	65	1	2	0	0	4		0	0	4	0
1477	0	-1.03728	0	58	1	2	0	0	4		0	0	4	0
1478	3	1.70131	0	50	3	3	1	0	3	1.96009	0.2	1	5	1
1479	0	-0.492166	0	63	2	4	0	0	2	3.09104	0.9	0	3	0
1480	3	1.66363	1	47	4	5	1	1	3	3.43399	0.2	1	4	1
1481	3	1.33518	1	61	3	4	1	0	3	2.52573	0.6	0	5	0
1482	0	-1.07162	1	62	3	1	0	0	4	1.38629	0.01	0	4	0
1483	1	0.722994	0	47	3	3	0	0	4	1.94591	0.05	1	4	0
1484	0	0.936326	0	50	3	5	0	0	4	2.70805	0.1	0	5	0
1485	0	1.66363	1	59	3	5	1	1	4	2.74084	0.1	1	5	0
1486	1	-1.1409	1	59	3	2	1	0	2	2.0149	0.2	0	5	0
1487	0	0.770327	0	53	2	3	0	0	4	2.56495	0.3	0	4	0
1488	0	-0.0247181	0	49	3	4	0	0	2	1.8718	0.05	0	3	0
1489	1	-0.509594	1	53	2	4	0	0	2	2.19722	0.1	0	2	0
1490	1	-1.14372	1	69	5	5	0	0	1	0.832909	0.05	0	5	0
1491	0	-1.69454	1	71	2	1	0	0	0	0	0	0	4	0
1492	0	-1.48852	1	67	2	3	0	0	2	0.788457	0.08	0	3	0
1493	0	-1.05893	1	71	2	5	0	0	2	0.0953102	0	0	3	0
1494	0	-1.48852	0	69	1	4	0	0	2	0.693147	0	0	3	0
1495	0	0.606859	0	52	3	4	1	0	3	0.182322	0	1	3	0
1496	0	-1.36287	0	39	3	4	0	0	2	0	0.1	0	3	0
1497	0	-1.13916	0	67	2	4	0	0	2	0	0	1	5	0
1498	0	0.116726	1	61	2	4	0	0	3	0.916291	0.5	0	4	0
1499	1	0.163313	1	65	4	3	0	0	2	0.916291	0.1	0	5	0
1500	1	-1.58506	1	73	2	2	1	0	2	2.19722	0.75	0	4	0
1501	1	-1.69454	1	70	2	2	0	1	2	0.788457	0	0	5	0
1502	0	0.427467	0	58	3	5	0	0	3	0	0	0	5	0
1503	0	-0.592897	1	68	2	1	0	0	0	0		0	3	0
1504	0	-0.527095	1	60	2	4	0	1	2	1.09861	0	0	3	0
1505	0	-0.260937	0	60	3	4	0	0	4	0	0	0	3	0
1506	0	-0.731785	1	40	4	4	1	1	4	0	0	0	4	0
1507	0	-0.539662	0	55	2	4	0	1	2	0.336472	0	0	1	0
1508	1	1.06796	1	56	3	5	1	1	6	1.25276	0.1	0	4	0
1509	1	-0.379092	1	65	4	3	1	0	2	1.38629	0.1	0	3	0
1510	0	-0.414907	1	50	3	5	0	0	2	1.25276	0.014	0	5	0
1511	0	0.183804	1	52	2	3	0	0	2	0	0	0	4	0
1512	2	-1.69454	1	69	2	3	0	0	2	1.50408	0.05	0	4	0
1513	0	0.673807	1	46	3	4	0	0	3	2.07944	0.1	0	4	0
1514	0	-1.69454	1	74	2	4	0	0	1	1.30833	0.18	0	5	0
1515	0	0.911919	1	69	3	5	1	1	0	1.335	1	0	5	0
1516	1	-0.595718	1	58	2	4	0	0	4	1.09861	0.05	0	4	0
1517	1	-0.823475	1	67	3	3	0	1	3	1.36098	0.2	0	4	0
1518	1	0.553596	0	37	3	5	0	0	1	0.916291	0.035	1	5	0
1519	0	1.1128	0	53	3	4	0	1	4	0	0	1	4	0
1520	1	-1.69454	1	78	3	2	0	0	1	1.94591	0.2	1	4	0
1521	0	-0.592897	1	75	3	4	1	1	0	1.79176	0.2	0	3	0
1522	0	-0.189268	1	54	2	3	0	0	2	2.3979	0.1	1	4	0
1523	0	-1.69454	1	73	2	4	1	0	4	2.56495	0.05	0	2	0
1524	0	0.341237	1	50	4	4	1	0	1	4.02535	0.9	0	5	0
1525	0	-0.545358	1	62	4	3	1	1	0	1.38629	0.1	1	5	0
1526	1	1.22078	1	55	2	4	0	0	3	4.61512	0.8	0	4	0
1527	1	0.341035	1	55	4	4	0	1	0	2.07944	0.4	0	5	0
1528	0	-1.58032	1	72	4	4	0	0	0	0	0	0	5	0
1529	1	-0.195627	0	51	1	3	0	0	4	1.60944	0.1	0	3	0
1530	4	1.54941	1	54	3	4	0	1	4	4.79579	0.6	1	2	0
1531	0	-0.592897	0	69	1	3	0	0	0	1.41099	1	0	3	0
1532	0	0.15057	0	40	3	3	0	0	2	1.09861	0.08	0	4	0
1533	0	-0.589351	1	75	3	3	1	0	0	0	0.1	0	3	0
1534	0	0.251219	1	51	3	5	0	0	1	3.78419	1	1	5	0
1535	1	-1.0295	1	58	2	5	0	0	3	1.70475	0.4	0	4	0
1536	1	-1.03099	1	71	2	5	0	0	6	2.70805	0.3	0	5	0
1537	1	0.0237269	1	70	2	4	0	1	0	4.52179	1	0	3	0
1538	0	-0.35736	1	74	2	3	0	0	1	2.70805	1	0	4	0
1539	1	-1.47235	1	70	3	4	0	0	3	2.56495	0.8	0	3	0
1540	2	-0.118474	1	63	4	4	0	0	4	4.07754	0.4	0	3	0
1541	0	-0.491598	1	66	2	4	1	0	4	2.94444	0.2	0	5	0
1542	1	0.0530416	1	65	4	4	0	0	2	1.94591	0	1	4	0
1543	0	-0.272747	1	56	3	5	0	1	4	3.157	0.3	0	2	0
1544	2	0.668422	1	71	5	4	1	1	4	1.38629	0.1	0	4	0
1545	1	1.27373	1	65	3	5	0	0	4	1.64866	0.5	0	4	0
1546	2	-1.14372	1	67	1	3	1	1	1	3.82864	1	0	2	0
1547	1	-0.96861	1	61	3	5	0	0	4	4.61512	1	0	5	0
1548	0	-1.3855	1	72	3	4	0	1	4	2.83321	0.2	1	4	0
1549	0	0.465643	1	36	2	4	0	0	0	6.62141	0.8	1	3	1
1550	0	-0.138937	1	69	2	3	0	1	2	1.79176	0.1	0	4	0
1551	1	-0.136736	1	70	3	4	0	1	2	3.61092	0.1	0	3	0
1552	3	0.0117912	1	54	2	5	0	1	3	4.79579	1	1	4	0
1553	3	1.07634	1	33	3	3	0	0	3	4.91265	0.4	1	4	1
1554	1	-1.69454	1	75	2	5	0	0	3	2.05412	0.3	0	4	0
1555	1	-1.38066	1	52	3	5	0	0	4	4.65396	0.9	0	2	0
1556	3	1.02802	1	62	4	4	0	0	5	1.09861	0.01	0	5	0
1557	1	-1.24673	1	70	3	3	0	0	2	1.8718	0.9	0	4	0
1558	1	-1.58183	1	73	2	3	0	0	1	1.94591	0.8	0	3	0
1559	0	0.0322047	0	53	2	4	0	0	4	2.48491	0.15	0	3	0
1560	0	-1.69454	1	72	2	4	0	0	2	1.79176	0.2	0	3	0
1561	0	-1.14372	1	69	3	4	0	1	5	3.09104	0.1	0	3	0
1562	0	0.603113	0	53	2	1	0	0	3	1.60944	0	0	3	0
1563	1	-0.829838	1	65	2	4	0	1	9	2.63906	0.01	0	3	0
1564	2	0.098766	1	41	3	4	0	0	4	2.07944	0.1	0	4	0
1565	0	-1.05203	1	62	3	3	0	0	4	2.07944	0.01	0	3	0
1566	2	0.211891	1	71	2	5	1	1	2	1.94591	0.2	0	4	0
1567	1	-0.496652	1	61	2	4	0	0	4	4.18965	1	0	4	0
1568	1	0.545816	1	51	3	4	0	1	4	2.05412	0.05	1	4	0
1569	1	1.21128	1	56	3	3	0	1	5	2.89037	0.2	0	4	0
1570	2	0.926493	1	60	2	4	0	0	4	1.50408	0.8	0	5	0
1571	2	0.325909	1	70	3	4	0	1	2	5.09987	0.9	0	5	1
1572	0	1.26969	1	59	3	5	0	0	4	5.24175	0.5	0	4	1
1573	1	-1.58506	1	80	2	4	0	1	0	1.79176	0.2	0	3	0
1574	0	-0.592313	0	57	2	4	0	1	2	1.94591	0.7	0	5	0
1575	0	-1.16343	0	47	2	4	0	0	4	2.07944	0.9	0	5	0
1576	2	0.320044	1	48	3	5	1	1	3	4.8752	0.7	0	3	1
1577	2	1.40155	1	57	3	5	1	1	3	3.09104	0.3	0	5	0
1578	0	1.70131	1	30	5	5	0	1	3	5.73979	0.6	1	5	0
1579	1		1	67	2	2	0	1	4	2.07944	0.1	0	3
1580	0	-1.38066	0	58	2	5	0	0	4	2.14007	0.4	0	2	0
1581	1	-0.614548	1	63	2	3	1	1	2	3.3322	0.2	0	4	0
1582	1	-1.38066	1	67	4	3	0	0	2	2.30259	0.7	0	5	0
1583	2	-0.344092	1	61	2	4	0	1	6	3.29584	0.5	0	3	0
1584	0	-0.159317	0	58	3	5	0	0	4	2.19722	0.1	0	5	0
1585	0	-0.508987	1	50	3	5	1	1	5	3.2581	0.6	0	3	0
1586	1	-0.915281	1	61	3	4	0	0	2	2.94444	0.5	0	2	0
1587	0	-0.77188	1	54	3	5	0	0	2	0.955511	0.05	0	5	0
1588	1	-0.829838	1	55	3	4	1	1	6	5.34233	0.9	0	4	1
1589	0	0.950919	1	31	5	5	1	1	4	0		0	4	0
1590	1	0.833084	1	42	4	5	0	0	4	6.62141	0.8	1	2	1
1591	0	0.254412	1	52	3	2	0	0	4	5.0814	0.8	0	2	0
1592	1	1.44356	0	55	4	4	1	1	4	2.30259	0.2	1	4	0
1593	1	-1.04082	1	68	2	5	0	0	1	5.41165	1	0	3	1
1594	2	0.12827	1	57	3	4	0	0	6	2.07944	0.1	0	4	0
1595	4	1.37893	1	53	4	4	0	0	3	5.73979	1	0	5	1
1596	0	0.839044	1	71	5	5	1	1	2	2.70805	0.3	0	5	0
1597	1	1.66363	1	53	3	5	0	0	4	6.52356	0.9	1	2	1
1598	2	-0.482829	1	53	2	3	0	0	4	2.3979	0.9	0	2	0
1599	2	-1.69454	1	66	2	4	1	0	1	2.56495	0.8	0	5	0
1600	1	0.018784	1	52	3	3	0	0	3	2.0149	0.8	0	3	0
1601	1	-1.69454	1	73	2	4	0	0	6	2.30259	0.2	0	4	0
1602	1	-0.617566	1	51	2	3	0	0	4	2.19722	0.1	0	4	0
1603	3	-0.172577	1	57	5	4	0	0	3	6.68586	0.7	1	4	1
1604	3	1.06796	1	41	5	5	0	1	2	5.76519	0.6	0	3	1
1605	3	-0.427625	1	48	3	4	0	1	4	6.47851	1	0	4	1
1606	0	-1.14372	1	57	2	4	0	0	3	2.07944	0.05	0	3	0
1607	0	-1.38066	1	61	3	4	0	0	4	2.14007	0.2	1	5	0
1608	1	-0.491916	1	73	3	4	0	1	3	2.07944	0.3	0	5	0
1609	2	1.54941	1	50	3	5	0	1	4	4.61512	1	1	4	1
1610	3	0.375336	1	60	4	4	0	0	5	7.82844	1	1	3	1
1611	0	0.326111	1	55	2	3	0	1	4	2.19722	0.34	0	5	1
1612	0	-1.25661	1	73	2	2	1	1	0	2.19722	1	0	5	0
1613	1	-1.58032	1	75	3	3	0	0	3	1.25276	0.9	0	3	0
1614	1	0.318533	1	58	3	5	0	0	2	3.02042	0.1	0	5	1
1615	3	1.10381	1	68	3	5	0	1	2	4.76217	1	1	5	0
1616	1	-0.232012	1	63	2	4	0	1	2	5.20126	1	0	2	0
1617	1	-1.69454	1	69	2	5	0	0	4	1.60944	0.2	0	5	0
1618	2	-0.846004	1	68	4	3	1	1	3	1.335	0.05	1	4	0
1619	1	-0.0794016	1	54	3	5	0	0	4	1.94591	0.9	0	4	0
1620	2	-1.69454	1	74	4	4	1	1	0	2.23001	0.9		5	0
1621	1	0.0636108	0	50	2	5	0	0	4	1.38629	0.8	0	2	0
1622	1	-1.47235	1	66	1	3	0	0	5	2.19722	0.2	0	3	0
1623	1	-0.286796	1	55	2	4	0	0	3	5.71043	0.9	0	3	0
1624	0	-0.615427	1	51	2	4	0	0	2	5.12396	0.9	0	3	0
1625	1	-0.493023	1	50	3	5	0	1	4	3.58352	1	0	2	0
1626	0	-0.829838	0	58	2	4	0	1	0	2.77259	0.05	0	4	0
1627	0	-1.38066	1	56	2	4	0	1	4	2.07944	0.02	0	3	0
1628	1	0.998585	1	71	2	4	0	0	2	1.94591	1	0	3	0
1629	0	-1.05131	1	66	2	5	0	0	4	2.70805	0.2	1	3	0
1630	2	-1.04425	1	66	3	2	1	0		2.77259		0	3	0
1631	2	0.882631	1	50	3	4	0	0	2	2.0149	0.1	0	3	0
1632	0	-0.447474	0	56	3	5	0	0	2	1.25276	0	0	2	0
1633	0	-0.181346	0	57	3	5	0	0	5	2.07944	0.2	0	4	0
1634	0	-1.69454	1	79	2	4	1	0	0	2.70805	0	0	3	0
1635	0	-0.395374	1	67	4	2	1	0		2.94444	0.25	1	4	0
1636	0	1.21128	1	46	5	5	0	1	4	2.07944	0.05	0	4	0
1637	0	-0.0784754	1	57	3	5	0	0	2	2.28238	0.03	0	4	0
1638	1	0.0737721	1	61	3	5	1	1	2	3.2581	0.5	0	4	0
1639	1	-0.408795	1	66	3	5	0	1	1	2.77259	1	0	4	0
1640	0	-1.69454	0	70	2	4	0	0	0	1.50408	0	0	3	0
1641	1	-1.0295	0	61	2	2	0	0	2	2.56495	0.9	0	3	0
1642	1	-1.14372	1	70	2	2	0	0	0	3.13549	0.99	0	3	0
1643	0	1.1128	1	40	3	5	0	0	4	2.07944	0.5	0	4	1
1644	0	-1.69454	1	68	4	3	0	0	0	2.19722	0	0	3	0
1645	0	-1.69454	1	67	2	5	0	0	0	1.09861	0	0	3	0
1646	0	-0.881642	1	60	3	5	1	1	4	1.60944	0.1	0	4	0
1647	0	1.2242	1	60	3	4	0	0	4	0.916291	0	0	3	0
1648	0	-0.575624	0	68	2	5	1	0	0	2.48491	1	0	5	0
1649	0	-0.107381	0	51	3	5	0	1	2	2.07944	0.2	0	3	0
1650	0	-1.36309	0	67	2	4	0	0	3	1.60944	0.2	0	3	0
1651	0	-0.5208	1	58	3	5	1	1	6	2.07944	0.1	0	4	0
1652	0	-1.69454	1	68	2	4	0	0	0	1.79176	0	0		0
1653	0	0.0322047	1	56	3	4	1	0	3	2.30259	0.1	0	3	0
1654	0	-0.829838	0	41	3	4	0	0	2	4.11087	0.5	0	2	0
1655	0	0.290209	1	42	3	4	0	1	0	1.38629	0	0	4	0
1656	0	-1.69454	1	81	2	3	0	0	2	0	0	0	3	0
1657	1		1	76	2	4	1	0		1.38629	1	0	4
1658	0	-0.101815	1	67	3	5	1	1	0	0.405465	0	0	4	0
1659	0	-0.96861	0	59	3	5	1	0	1	1.41099	0	0	4	0
1660	0	-1.38066	1	66	3	3	1	0	0	1.70475	1	0	3	0
1661	0	-0.447105	0	50	2	5	0	0	2	6.47851	1	0	3	0
1662	0	-1.25451	0	69	3	5	0	0	1	1.60944	0	0	3	0
1663	0	-0.172577	0	59	3	4	0	0	2		0	0	4	0
1664	0	-0.172577	0	57	2	4	0	0	2		0	0	4	0
1665	0	0.308859	1	65	3	5	1	0	1	1.52606	1	0	5	0
1666	0	0.291216	1	69	2	5	1	0	1	2.89037	1	0	5	0
1667	0	-0.0805033	0	48	3	4	1	1	4	3.51155	0.5	0	3	0
1668	0	-1.69454	1	65	2	4	0	0	0	2.0149	0.05	0	3	0
1669	0	0.040591	0	56	2	5	0	0	2	2.07944	1	0	3	0
1670	0	-1.25169	1	60	3	5	0	0	2	0.336472	0		3	0
1671	1	0.0490084	1	60	2	3	0	0	2	1.30833	0.8	1	2	0
1672	0	0.697852	0	50	3	5	1	1	2	1.25276	0	0	5	0
1673	0	-0.395289	1	63	1	3	0	0	2	2.0149	1	0	3	0
1674	0	-1.48013	0	60	2	3	0	0	2	1.25276	1	0	3	0
1675	0	-0.709256	0	66	2	3	0	0		1.8718	1	0	2	0
1676	0	-0.0820146	1	59	2	5	0	0	3	1.52606	0.3	0	4	0
1677	0	-0.28804	0	54	1	5	0	0	2	1.09861	0.01	0	3	0
1678	1	1.07292	1	50	3	5	0	1	4	2.30259	0.7	0	4	0
1679	0	1.25158	0	36	3	5	0	0	2		0.05	0	3	0
1680	1	1.21582	0	45	3	3	0	0	4	4.78749	0.5	0	4	0
1681	1	0.0433675	1	54	3	4	0	0	2	2.58022	1	0	4	0
1682	1	-1.69454	1	67	1	4	0	0	2	2.0149	0.7	0	3	0
1683	0	0.551527	1	59	2	5	1	0		1.95303	0.7	0	4	0
1684	1	0.998585	1	60	3	4	1	0	2	1.70475	1	0	3	0
1685	0	1.60112	1	58	3	5	0	0	1	2.3979	1	0	4	0
1686	0	1.48841	1	57	3	5	0	0	2	2.83321	1	0	3	0
1687	2	0.838157	1	57	2	5	0	0	6	1.38629	0.5	1	5	0
1688	0	-1.36873	1	77	2	2	1	0	0	0.405465	0	0	3	0
1689	0		1	68	2	2	0	0		0.223144		0	4
1690	0	0.968934	1	47	2	3	0	0	2	0	0.2	0	4	0
1691	0	-0.172577	1	60	3	4	0	0	0	1.09861	0.3	1	4	0
1692	0	-1.14372	1	69	4	4	1	0	0	0	0.5	0	4	0
1693	0	-1.13765	1	77	2	3	0	0	0	0	1	0	4	0
1694	0	0.142183	1	56	2	3	0	1	4	1.60944	0	1	4	0
1695	0	1.92975	0	37	4	5	0	1	4	1.09861	0	0	4	0
1696	0	1.06191	1	57	3	5	0	1	5	1.1314	0.1	0	3	0
1697	0	-1.69454	1	79	2	1	0	0	0	1.09861	1	0	3	0
1698	0	-1.69454	1	74	2	4	0	0	2	1.79176	0.6	0	3	0
1699	0	-0.623813	1	55	2	3	0	0	5	2.19722	0.1	1	4	0
1700	0	0.627929	1	57	3	4	1	0	1	2.10413	1	1	4	0
1701	0	-1.14372	1	50	3	2	0	0	4	1.60944	1	1	4	0
1702	0	1.59334	1	49	3	4	0	1	3	0	0	0	3	0
1703	0	-0.395374	1	52	3	2	0	0	2		0.1	1	4	0
1704	0	0.776394	1	53	2	4	0	0	2	1.70475	1	0	3	0
1705	0	-1.69454	1	77	3	3	0	0	3	0	0	0	3	0
1706	0	0.762714	1	59	3	5	0	1	2	0.916291	0.2	1	4	0
1707	1	1.22569	1	34	4	5	1	1	4	2.07944	0.05	1	5	0
1708	0	1.43801	1	50	3	5	1	1	2		0	0	2	0
1709	0	0.627929	1	61	4	4	0	0	1	1.60944	0.4	0	4	0
1710	0	1.48841	1	62	4	4	1	0	3	0	0	0	3	0
1711	0	0.813604	1	66	4	3	1	0	0	0.693147	0	0	3	0
1712	0	-1.35662	1	69	2	5	1	0	1	0	0	1	5	0
1713	0	0.978292	1	68	4	3	1	0	3	0	0.1	0	4	0
1714	0	0.890007	1	46	3	2	0	1	2		0	1	2
1715	0	0.142183	1	55	4	4	0	1		1.50408	0.2	1	4	0
1716	0	-0.508987	1	67	3	3	0	0	1	0	0	0	3	0
1717	0	-0.28107	1	68	3	2	1	0	1	0	0	0	3	0
1718	0	0.0869792	1	73	3	5	1	0	0	2.56495	0	0	4	0
1719	0	-1.27765	1	59	3	2	0	1	4	2.14007	0	0	5	0
1720	0	-0.696314	1	68	2	3	0	0	0	2.63906	0.04	0	4	0
1721	0	-0.395374	1	54	2	5	0	0	6	4.81218	0.7	0	2	0
1722	1	-0.601399	1	62	3	3	0	1	6	3.04452	0.5	0	2	0
1723	1	0.833084	1	57	2	3	0	0	5	4.11087	0.8	0	3	0
1724	0	0.361442	1	60	3	4	0	0	2	0.182322	0	0	4	0
1725	0	-0.0391495	1	68	3	4	0	0	3	3.04452	1	0	4	0
1726	2	-0.06652	1	47	3	5	0	0	3	5.70711	1	0	2	1
1727	0	-0.295182	1	61	3	5	0	1	3	0	0	0	4	0
1728	0	1.43519	1	49	4	5	1	1	3		0	0	2	0
1729	0	0.117152	1	56	3	3	1	1	2	0.693147	0.0001	1	4	0
1730	0	0.405738	1	45	3	4	0	1	4	1.09861	0	0	4	0
1731	1	-1.16625	1	70	3	3	1	0	6	1.60944	0.05	0	4	0
1732	0	-0.269725	1	66	3	4	1	0	6	0	0.12	0	4	0
1733	0	1.1128	1	21	5	5	0	0	4	0.405465	0	0	3	0
1734	0	0.381848	1	55	3	4	0	1	4	0	0	0	4	0
1735	0	0.242375	1	59	4	4	0	0	5	3.66356	0.15	0	4	0
1736	0	0.448603	1	55	3	4	0	1	4	0	0	0	5	0
1737	0	0.122792	1	61	3	4	1	1	4	0.693147	0.05	0	4	0
1738	0	-1.38066	1	51	2	3	0	0	4	6.62804	0	0	2	0
1739	0	-0.0832327	1	62	4	3	1	1	5	2.63906	0.041	1	2	0
1740	0	-0.0961742	1	56	3	4	1	1	6	5.09068	0.9	0	4	0
1741	0	-0.93499	1	68	2	4	0	1	2	0.262364	0	0	5	0
1742	0	-1.38066	1	55	3	4	0	0	2		0	0	4	0
1743	0	0.887389	1	53	3	4	1	1	4	2.77259	0.25	0	4	0
1744	0	-1.26955	1	68	3	4	0	0	2	1.60944	0	0	4	0
1745	0		1	61	3	3	0	0	8	4.67283	1	0	3	0
1746	0	0.046188	0	59	4	5	1	1	9	2.19722	0.1	0	3	0
1747	1	-0.0100979	1	59	3	5	0	1	3	3.72569	1	0	2	0
1748	1	-0.230743	1	61	2	3	0	0	2	3.43399	0.35	0	2	0
1749	0	-0.173098	1	58	3	2	0	0	3	2.17475	0.2	0	2	0
1750	0	-0.24973	1	60	2	4	0	0	1	3.71357	1	0	4	0
1751	0	0.365391	1	49	3	3	0	0	5	4.5326	0.9	0	2	0
1752	0	0.374674	0	55	3	5	1	1	2	3.13549	0.8	0	3	0
1753	0	1.00141	0	37	5	4	1	1	2	0	0	0	4	0
1754	0	0.328584	1	56	3	2	0	0	2	1.60944	0.9	0	4	0
1755	1	0.63176	1	57	4	5	1	1	4	2.78501	0.1	0	5	1
1756	0	-0.623813	1	62	2	3	0	0	3	3.66356	0.5	0	2	0
1757	0	-1.05546	1	59	4	4	1	0	7	2.77259	0.2	0	3	1
1758	0	-0.550117	1	55	2	2	0	0	1	1.79176	0	0	4	0
1759	0	-0.615427	1	52	3	4	1	0	5	0	0	0	3	0
1760	0	-0.625952	1	72	3	4	0	0	0	2.70805	0	1	5	1
1761	1	-0.924753	1	59	3	4	1	0	4	3.09104	0.2	0	3	0
1762	0	-1.26644	1	50	3	3	0	0	4	3.82864	0.5	0	4	0
1763	0	-0.610871	1	65	4	3	0	0	2	2.3979	0.4	0	2	0
1764	0	-0.378602	1	59	3	4	0	0	6	4.71402	0.9	0	4	1
1765	0		1	74	3	3	1	1	1	4.11904	0	1	4	1
1766	0	-0.176408	1	62	3	3	0	1	4	4.62497	0.5	0	3	1
1767	0	-0.935065	1	59	4	5	0	0	8	4.62497	0.9	0	4	0
1768	2	-1.0295	1	76	2	2	1	0	0	1.8718	0.5	0	4	0
1769	0	-1.14372	1	64	1	3	0	0	9	1.60944	0	0	2	0
1770	0	0.998766	0	57	4	5	1	1	4	4.81218	1	0	4	0
1771	0	-0.410055	1	57	3	4	0	0	5	4.62497	0.6	0	4	0
1772	0	0.590416	1	57	2	3	1	1	0	1.98787	0.05	1	4	0
1773	0	1.81553	1	60	4	3	1	0	5	2.80336	0.1	0	4	0
1774	1	-0.0596012	0	57	2	4	0	0	4	1.09861	0.03	0	2	0
1775	1		1	75	1	2	0	0	0	1.8718	1	0	5	0
1776	0	-0.27942	1	58	3	3	0	1	1	3.93183	0.8	0	3	0
1777	1	1.13599	1	50	2	5	0	1	4	5.99521	0.95	1	5	1
1778	0	-0.395374	1	58	2	4	0	0	8	5.18739	0.66	0	4	0
1779	0	0.492688	1	54	2	5	0	1	3	5.70877	0.95	0	4	0
1780	0	-1.28249	0	61	3	4	0	0	3	3.44042	1	0	5	0
1781	0	-0.610871	1	60	4	3	1	0	1	1.94591	1	0	4	0
1782	0	-0.372335	1	68	3	5	0	1	8	2.63906	0.9	0	3	0
1783	1	-0.435898	1	59	2	4	0	0	6	5.30579	0.1	0	4	0
1784	0	-1.58032	1	62	3	2	0	0	5	2.63906	0.9	0	3	1
1785	0		1	78	1	4	1	0	77	2.48491	1	0	5	0
1786	1	-0.401622	1	73	2	3	1	0	0	2.14007	1	0	4	0
1787	0	-1.05203	1	49	3	5	0	0	5	5.11199	0.9	1	4	0
1788	1	0.571006	1	46	3	4	0	1	4	4.80811	0.1	1	3	1
1789	0	-1.35188	1	66	3	3	0	0	3	3.43399	0.1	0	4	0
1790	0	0.471536	1	60	3	5	1	1	2	4.14313	0.4	0	3	0
1791	0	0.136952	1	51	2	4	0	0	5	5.25227	0.9	0	4	0
1792	1	-0.302178	1	57	3	5	0	0	8	4.91265	0.9	1	5	0
1793	0	-0.321679	1	60	3	4	0	0	4	3.29584	0.3	0	4	0
1794	0	0.429684	1	41	3	5	0	0	2	4.6171	0.9	0	1	0
1795	0	-0.923783	1	59	3	4	0	0	4	4.39445	1	0	4	0
1796	0	-0.404846	1	61	2	4	0	0	4	3.43399	1	0	4	0
1797	0	-1.04646	1	66	2	5	0	1	1	3.09104	0.2	0	3	0
1798	1	0.774478	1	47	3	4	0	1	4	5.70877	0.8	0	2	1
1799	0	0.117152	1	61	4	5	1	0	5	4.39445	0.3	0	4	0
1800	0		1	72	1	5	0	1	1	2.3979	1	1	5	0
1801	0	-0.633651	1	52	3	4	1	1	4	5.71373	0.6	0	4	0
1802	0	-1.69454	1	70	2	3	0	0	2	2.25129	0.4	0	2	0
1803	0	-0.840869	1	65	2	4	1	1	2	4.27667	0.5	0	4	0
1804	0	-1.69454	1	67	2	3	1	0	3	3.97029	0.15	0	4	0
1805	0	-1.59153	1	69	2	5	0	0	0	1.25276	1	0	4	0
1806	1	-0.924753	1	56	1	3	0	0	3	4.07754	0.4	1	4	0
1807	0	-0.391926	1	58	4	4	1	0	1	0	0	1	3	0
1808	1	0.234596	1	53	4	3	1	0	4	1.25276	0	1	4	0
1809	0	-1.24673	1	72	3	2	0	0	3	0.405465	0	0	3	0
1810	1	-1.0295	1	60	3	3	0	0	5	1.60944	0	0	3	0
1811	1	-0.715619	1	70	3	4	0	0	0	1.79176	0.1	0	3	0
1812	0	0.51153	1	68	2	4	0	0	1	0	0.01	0	4	1
1813	0	-1.69454	0	60	1	5	0	0	4	1.38629	0	0	5	0
1814	0	-0.0862553	0	50	3	5	0	0	3	1.60944	0	0	4	0
1815	0	-0.607647	1	55	3	2	0	0	2	1.38629	0	0	4	0
1816	0	-0.0862553	1	61	3	4	0	0	1	1.25276	0.2	0	3	0
1817	0	-0.176003	1	57	2	2	0	0	4	1.38629	0	0	4	0
1818	1	0.280346	0	51	3	3	0	0	2	2.63906	0.3	0	4	0
1819	1	0.291064	1	57	3	3	0	0	6	4.26268	1	0	3	1
1820	0	-0.277505	0	50	3	3	0	0	3	1.38629	0.1	0	3	1
1821	0	-1.35813	1	85	1	3	1	1	0	0	0.025	0	4	0
1822	0	-1.69454	1	76	2	2	0	0	4	0	0	0	2	0
1823	0	-1.69454	1	68	2	3	1	0	0	1.70475	0.3	0	3	0
1824	0	-1.69454	1	79	3	3	0	1	1	0	0	0	4	0
1825	0	-1.69454	1	82	3	3	0	0	0	0	0.02	0	4	0
1826	0	0.0251874	1	78	3	4	1	0	0	0.693147	0	0	2	0
1827	1	0.883759	1	61	4	3	1	1	4	1.94591	0.05	0	3	0
1828	0	0.610201	1	71	3	2	1	0	3	0	0	0	3	0
1829	0	-0.121295	1	60	3	2	0	0	4	0	0	0	4	0
1830	0	-0.512414	0	51	2	3	0	0	0	0.336472	0	0	4	0
1831	0	0.150712	1	58	3	4	1	1	5	0.405465	0.01	0	3	0
1832	0	0.0524041	0	58	3	4	0	0	2	0	0	0	3	0
1833	0	-1.69454	0	67	3	4	0	0	2	0	0	0	5	0
1834	2	1.06082	0	47	3	5	0	0	2	0.875469	0	0	5	0
1835	0	-0.944057	1	68	2	1	1	0	1	2.30259	0.6	0	4	0
1836	0	1.10311	0	42	3	3	1	1	4	0	0	0	3	0
1837	0	0.561982	1	57	4	5	1	1	4	0	0	0	4	0
1838	0	-0.158076	1	27	5	4	0	1	3	0	0	0	3	0
1839	1	0.773169	1	52	3	3	0	0	4	1.25276	0	0	4	0
1840	0	-1.24673	1	79	3	1	0	0	0	0.693147	0	0	3	0
1841	0	0.473969	1	64	3	4	1	1	2	0	0	0	3	0
1842	1	-0.519431	1	53	2	3	0	0	2	0	0.3	0	4	0
1843	1	0.432203	1	60	3	5	1	1	3	4.06044	0.2	1	5	0
1844	0	-1.69454	1	70	2	1	0	0	1	0	0	0	5	0
1845	0	1.10938	1	48	5	4	0	1	2	0	0	0	4	0
1846	0	1.22702	1	39	2	4	0	0	1	0.300105	0.8	1	1	0
1847	0	0.455074	1	61	4	5	1	1	6	0	0	0	5	0
1848	1	-0.325017	0	49	1	4	0	0	4	1.79176	0	0	3	0
1849	0	0.0152247	1	60	3	3	1	0	4	0.405465	0	0	4	0
1850	0	0.543425	0	48	3	3	0	0	3	0.182322	0	0	3	0
1851	1	-1.69454	1	76	2	2	0	0	0	1.38629	0	0	4	0
1852	0	-1.69454	1	76	2	2	0	0	4	0	0	0	2	0
1853	0	-1.39534	1	62	3	4	0	0	6	0	0	0	3	0
1854	0	-0.838862	0	67	1	1	0	0	4	1.25276	0.03	0	3
1855	0	0.163197	0	54	2	3	0	0	2	0.405465	0	0	3	0
1856	0	-1.69454	1	84	1	4	0	0	0	0	0	0	1	0
1857	1	-0.324613	0	58	3	4	0	0	6	1.70475	0	0	4	0
1858	0	-0.806702	0	60	1	2	0	0	3	0.693147	0	0	3	0
1859	0	-0.245424	0	52	2	2	0	0	2	1.16315	0	0	3	0
1860	1	-0.615427	0	54	2	4	0	0	4	1.60944	0.1	0	4	0
1861	0	0.715397	0	52	2	1	0	0	7	0	0.1	0	3	1
1862	0	-1.38066	0	54	2	5	0	0	2	1.09861	0	0	1	0
1863	0	-1.38066	0	58	2	3	0	0	2	2.07944	0	0	1	0
1864	0	-0.818631	1	57	2	4	0	0	2	0.788457	0	0	4	0
1865	1	-0.2131	1	69	2	4	0	0	0	0.765468	0	0	5	0
1866	0	1.37115	1	51	3	3	1	1	4	0	0	1	3	0
1867	0	0.337608	0	55	3	3	1	1	3	1.60944	0.25	0	3	0
1868	0	0.255002	0	51	3	2	0	0	3	1.8718	0	0	4	0
1869	0	0.140783	1	59	1	2	0	0	3	0.405465	0	0	4	0
1870	0	-0.276196	0	43	3	3	0	0	3	0.693147	0	0	3	0
1871	0	-0.720578	0	56	2	2	0	0	2	0.587787	0	0	3	0
1872	0	-1.69454	1	66	1	5	0	0	0	1.94591	0	0	5	0
1873	0	0.373259	1	62	3	5	0	0	4	0	0	0	5	0
1874	1	1.48841	1	55	3	4	1	1	2	1.25276	0	0	5	0
1875	0	-1.47731	1	72	2	4	0	0	0	0.693147	0	0	4	0
1876	0	0.0133091	1	45	3	4	0	0	1	1.25276	0	0	4	0
1877	0	-0.736521	1	64	2	4	0	0	4	1.25276	0	0	4	0
1878	0	-1.0295	1	71	2	3	0	0	6	0.182322	0	0	3	0
1879	0	0.129667	1	63	2	3	0	0	3	0.405465	0	0	4	0
1880	1	0.336971	1	55	3	5	0	0	4	1.60944	0.07	1	3	0
1881	1	-0.193621	1	42	3	5	0	0	1	1.79176	0.05	1	3	0
1882	0	0.0655979	0	46	3	3	0	1	2	1.09861	0	0	5	0
1883	0	-0.592897	0	65	2	2	0	0	0	0	0	0	3	0
1884	0	-1.46892	1	58	2	3	0	0	2	1.16315	0	0	4	0
1885	0	-0.63861	1	54	3	4	1	1	2	0.262364	0	0	3	0
1886	1	0.449912	1	52	4	4	0	1	3	0.993252	0.05	1	4	0
1887	0	-0.325922	1	48	1	4	0	0	1	0	0	1	3	0
1888	0	-0.778629	0	58	2	3	0	0	3	0.405465	0	0	4	0
1889	0		0	65	1	2	0	0	3	0.0953102	0	0	4
1890	0	1.1128	0	46	3	3	1	0	3	0.587787	0	1	3	0
1891	0	-0.166712	1	67	3	4	0	0		0	0	1	3	0
1892	0	-1.69454	0	69	2	5	0	0	6	0	0	0	3	0
1893	0	-1.11858	0	59	2	5	0	0	4	0	0	0	3	0
1894	0	0.887389	1	57	2	3	0	0	1	0.182322	0	0	5	0
1895	0	-0.0540353	1	56	2	3	0	0	0	0.182322	0.15	0	4	0
1896	1	-0.854391	1	62	3	2	0	0	3	1.38629	0.9	0	4	0
1897	0	-1.47235	1	66	4	3	0	0	5	1.94591	0.1	0	3	0
1898	0	0.305445	1	68	2	3	0	1	1	0.182322	0	0	3	0
1899	0	0.0305074	1	66	4	2	0	0	4	0	0	0	4	0
1900	0	-1.27118	1	69	2	4	1	0	6	1.09861	0	0	1	0
1901	0	-1.69454	1	71	2	3	0	0	1	1.79176	1	0	4	0
1902	0	-0.858662	1	53	2	3	0	0	3	1.79176	0	0	3	0
1903	0	-0.324613	1	58	2	3	0	0	4	0.587787	0.1	0	3	0
1904	0	-1.69454	1	75	3	3	0	1	2	1.09861	0.05	0	3	0
1905	0	-0.846004	1	69	3	4	0	1	4	0.693147	0.01	1	4	0
1906	0	-0.957403	1	61	3	4	0	0	6	0.916291	0	1	4	0
1907	1	-1.05687	1	60	4	4	0	0	5	0.832909	0	0	2	0
1908	0	-1.14372	1	70	2	2	1	0	1	0	0	0	3	0
1909	0	-1.69454	1	73	2	3	1	0	5	0.788457	0	0	3	0
1910	0	-1.69454	1	74	2	2	0	0	7	1.16315	0	0	3	0
1911	1	1.15049	1	57	4	3	0	0	2	0.788457	0	1	4	0
1912	1	-1.69454	1	64	2	3	0	0	1	1.60944	0	0	4	0
1913	0	0.702881	0	53	2	5	0	1	3	1.335	0.05	0	4	0
1914	0	-1.69454	0	79	3	4	1	0	5	1.25276	0.05	0	4	0
1915	0	-0.957403	1	63	3	3	0	1	3	1.09861	0	0	4	0
1916	0	-0.623813	1	45	3	5	0	0	2	1.38629	0	0	3	0
1917	0	-1.69454	1	82	2	4	0	0	6	1.25276	0	0	3	0
1918	0	-1.69454	1	66	1	4	0	0	4	1.1314	0.9	0	2	0
1919	0	-0.720578	0	49	3	5	0	0	3	0.262364	0	0	3	0
1920	0	-1.69454	1	77	2	5	0	0	1	1.28093	0	0	3	0
1921	0	0.882631	1	50	4	3	1	1	3	0.182322	0	0	3	0
1922	0	0.0971477	1	38	4	3	0	0	1	1.79176	0	0	3	0
1923	0	1.0001	1	51	3	5	0	1	3	0.955511	0.05	0	4	0
1924	0	1.1128	1	56	3	5	0	0	3	1.1314	0.03	0	4	0
1925	0		1	70	3	4	0	1	2		0
1926	0	-0.623813	1	70	3	4	0	0	2		0			0
1927	1	0.217185	1	51	2	4	0	0	2	0.262364	0		2	0
1928	0	0.993626	1	49	3	5	0	0	3	1.02962	0		2	0
1929	0	-1.69454	1	72	2	2	1	0	4	0	0			0
1930	0	-1.69454	1	76	1	4	0	0	3	0	0			0
1931	1	1.32661	1	48	4	3	0	0	2	0.832909	0.2		4	0
1932	0	1.1729	1	33	4	3	0	0	5	0.182322	0		5	0
1933	0	-0.129728	0	57	3	5	0	1	4	0.262364	0	0	5	0
1934	0	-0.657367	0	51	3	5	0	1	2	0.470004	0	0	5	0
1935	0	-1.07162	1	78	2	4	0	0	0		0			0
1936	0	-0.735212	1	68	4	4	0	0	0		0			0
1937	0	-1.69454	1	77	1	2	1	0	0	1.38629	1	0	3	0
1938	0	-0.295182	0	52	2	3	0	0	4	0.405465	0	0	3	0
1939	1	-1.59153	1	67	3	4	1	0	3	1.28093	0	0	1	0
1940	0	-1.17463	0	64	3	4	1	1	6	1.70475	0	0	1	0
1941	0	-0.63861	1	59	3	3	0	0	4	1.09861	0	0	4	0
1942	0	-0.741623	1	49	2	3	0	0	4	0.693147	0.01	0	4	0
1943	1	-0.328742	1	59	3	4	0	1	5	1.60944	0.03	0	4	0
1944	0	-1.69454	0	66	1	3	0	0	2	1.02962	0	0	4	0
1945	1	-1.69454	1	67	3	4	0	0	2	1.38629	0	1	4	0
1946	1	-1.04909	1	69	3	4	1	1	4	1.60944	0.001	1	2	0
1947	0	-0.657974	1	68	2	3	1	0	4	1.72277	0	0	3	0
1948	0	-1.17463	1	73	3	4	1	0	2	1.09861	0	0	3	0
1949	0	-0.235918	1	53	3	3	0	0	3	0	0	0	4	0
1950	0	-1.69454	1	66	3	5	0	0	4	1.38629	0	0	4	0
1951	0	0.772967	1	58	3	4	0	0	1	1.60944	0	1	4	0
1952	0	-1.15786	0	61	4	4	0	0	6	1.28093	0	0	3	0
1953	0	0.515827	1	61	3	4	0	0	4	0.587787	0	0	4	0
1954	0	-1.69454	1	76	2	4	0	0	6	1.43508	0.05	0	4	0
1955	1	-0.187614	1	62	4	3	0	1	3	1.09861	0	0	4	0
1956	1	-0.822761	1	72	3	4	1	0	0	1.43508	0.5	0	4	0
1957	1	-1.69454	1	70	2	3	0	0	2	2.25129	0	0	2	0
1958	0	1.1128	0	48	3	5	1	1	3	0	0	0	3	0
1959	0	-1.15274	1	49	3	5	0	0	1	1.97408	0	0	1	0
1960	0	-0.932244	1	78	2	4	0	0	1	0	0	0	3	0
1961	1	-0.623206	1	57	2	3	0	0	2	1.38629	0	0	2	0
1962	1	-1.69454	1	81	2	3	1	1	0	1.70475	1	0	3	0
1963	0	-1.69454	1	72	3	2	0	1	2	0.693147	0	0	4	0
1964	2	-1.10094	1	65	2	4	0	0	3	2.15176	0.06	0	4	0
1965	1	-0.824272	1	70	3	4	1	1	4	2.07944	0	0	4	0
1966	1	0.906779	0	23	5	5	0	1	3	1.02245	0.1	0	4	0
1967	1	-1.59153	0	71	2	2	0	0	2	1.30833	0	0	3	0
1968	1	-0.638494	1	70	2	5	0	0	3	1.16315	0	0	4	0
1969	1	-0.279016	1	54	2	5	0	1	5	2.63906	0.05	0	4	1
1970	0	0.401946	1	55	3	4	0	0	1	0.693147	0	0	2	0
1971	1	-0.401015	1	65	3	4	0	0	0	0.993252	0.01	1	4	0
1972	1	-1.69454	1	64	4	4	1	1	1	1.70475	0	0	4	0
1973	0	-0.475348	0	63	2	4	0	0	1	1.335	0.6	0	4	0
1974	0	-1.39534	0	73	1	2	0	0	2	1.38629	0.05	0	4	0
1975	1	-0.738032	1	47	5	5	0	1	2	1.8718	0.05	0	4	0
1976	1	-1.07014	1	60	2	4	0	1	0	1.38629	0.01	1	2	0
1977	1	1.22329	1	49	3	3	0	0	2	1.1314	0	0	2	0
1978	1	-1.15989	0	62	2	3	0	0	3	0.916291	0.05	0	3	0
1979	0	-0.616938	1	73	1	3	0	0	0	0.832909	0	0	2	0
1980	2	-1.38066	1	62	3	4	0	0	0	1.38629	0	0	4	0
1981	0	-0.983291	1	69	2	4	1	1	0	0.530628	0	0	4	0
1982	1	-1.69454	1	68	2	3	0	0	1	1.60944	0	0	3	0
1983	0	0.736507	1	60	3	4	0	0	4	5.21276	0.9	0	4	0
1984	0	-1.47557	1	65	3	4	1	0	1	0.693147	0	0	4	0
